# Supplementary material for: Association of blood glucose change with postoperative delirium after coronary artery bypass grafting in patients with diabetes mellitus: a study of the MIMIC-IV database
Source: Front Endocrinol (Lausanne). 2024 Jun 20;15:1400207. doi: 10.3389/fendo.2024.1400207 (PMC11222311; doi:10.3389/fendo.2024.1400207)
Supplement: Supplementary file 1 [file DataSheet_1.xlsx]

## Sheet: Sheet1
age	gender	race	insurance	heart_rate	diastolic	systolic	temperature	spo2	wbc	rdw	platelet	hematocrit	creatinine_blood	inr	pt	bun	bicarbonate	sodium	potassium	ph	chloride	glucose	charlson_comorbidity_index	sapsii	gcs	propofol_drug	midazolam_drug	dexmedetomidine_drug	myocardial_infarction	heart_failure	heart_attack	sofa	atrial_fibrillation	sepsis	diabetes	hypertension	ckd	liver_disease	depression	rrt	vap	toubao	qingmeisu	tanqing	dahuan	anjitang	duotai	huangan	sihuansu
53	F	Other	Medicare	80	75	134	37.2	100	18.2	13	252	36	1.1	1.2	12.7	16	23	137	3.4	7.35	104	216	6	32	15	1	0	0	1	1	1	2	0	1	1	1	0	0	1	0	0	1	0	0	0	0	0	0	0
66	M	White	Medicare	80	51	126	36.2	100	12.1	14.8	226	19	0.8	1.7	17.8	13	27	133	3.4	7.53	106	214	5	31	15	1	0	0	1	1	1	2	1	1	1	1	0	0	1	0	0	0	0	0	0	0	1	0	0
58	M	Other	Medicaid	79	45	92	37	96	9.2	12.3	130	20	0.7	1.6	16.7	13	23	132	5.7	7.42	108	130	2	40	15	1	0	1	0	0	1	2	1	0	1	0	0	0	0	0	0	1	0	0	0	0	1	0	0
59	M	White	Other	80	55	97	37	100	17.9	13.3	239	36	0.6	1.5	15.9	11	22	133	6.6	7.42	105	192	2	29	15	1	0	0	0	0	0	2	1	0	1	0	0	0	0	0	0	1	0	0	0	0	0	0	0
63	M	White	Other	63	52	119	36.9444	100	14.6	14.4	242	31	1	1.2	13	16	21	139	4.1	7.37	107	110	2	43	15	1	0	0	1	0	0	1	0	0	1	1	0	0	0	0	0	1	0	0	0	0	0	0	0
62	M	White	Other	74	55	109	36.3333	100	9.4	11.9	132	33	0.9	1.3	14.5	14	21	135	4	7.42	111	115	2	29	15	1	0	0	1	0	0	2	0	0	1	1	0	0	0	0	0	1	0	0	0	0	1	0	0
56	F	Other	Other	80	64	102	36.5	100	6.5	12.9	92	28	0.5	1.5	15.9	9	23	136	4.7	7.45	111	188	1	18	15	1	0	0	0	0	0	4	0	0	1	1	0	0	0	0	0	1	0	0	0	0	1	0	0
70	M	White	Other	70	59	100	35	97	18	12.7	162	33	1.2	1.4	14.8	21	24	135	4.9	7.29	105	143	1	36	15	1	0	0	0	0	1	5	0	0	1	0	0	0	0	0	0	1	0	0	0	0	1	0	0
63	F	White	Medicare	79	52	103	36.8	100	17.1	14.4	229	26	0.6	1.3	15.3	11	26	137	4.3	7.44	108	191	2	40	15	1	0	1	1	0	1	1	1	1	1	1	0	0	1	0	0	1	0	0	0	0	0	0	0
79	M	Other	Medicare	78	47	109	34.9	98	10.3	15.3	121	27	2.5	1.5	15.7	49	20	137	4.6	7.33	107	114	8	50	15	1	0	0	0	0	1	8	1	1	1	0	1	0	0	0	0	1	0	0	0	0	0	0	0
77	M	Other	Medicare	80	63	130	36.3889	99	8.5	12.6	121	40	0.8	1.4	14.7	12	23	138	3.4	7.46	110	151	1	38	15	1	0	1	0	0	0	1	0	0	1	1	0	0	0	0	0	1	0	0	0	0	1	0	0
75	M	White	Medicare	80	56	108	36.7778	100	18.9	14.6	133	31	1.2	1.2	12.9	13	26	138	5.2	7.42	105	150	2	32	15	1	0	0	0	0	1	3	0	0	1	1	0	0	0	0	0	1	0	0	0	0	1	0	0
74	M	White	Medicare	80	48	94	35.7222	100	10.8	13.3	146	34	1.1	1.4	15	23	24	134	3.9	7.37	103	232	4	60	15	1	0	1	1	0	0	5	0	1	1	1	0	0	0	0	0	1	0	0	0	0	1	0	0
61	M	Other	Other	73	53	94	36.6111	99	14.5	12.6	174	37.9	0.8	1.2	14.1	16	25	137	3.8	7.33	112	122	3	32	15	1	0	0	1	0	1	4	1	0	1	1	0	1	0	0	0	0	0	0	0	0	1	0	0
85	M	White	Medicare	85	55	126	36.7778	100	15.6	12.7	143	36	0.9	1.6	17	17	22	135	5.5	7.36	109	178	1	40	15	1	0	0	0	0	0	1	1	0	1	1	0	0	0	0	0	1	0	0	0	0	0	0	0
69	M	White	Other	89	59	96	36.2	100	24.2	12.8	152	26	1.1	1.3	14.2	15	22	137	5.2	7.42	104	192	5	34	15	1	0	0	0	0	0	5	1	0	1	0	1	0	0	0	0	1	0	0	0	0	0	0	0
73	M	Other	Other	91	40	96	36.0556	100	13.5	12.7	134	23	0.8	1.1	12.7	14	26	135	5.4	7.4	107	145	2	28	15	1	0	1	0	0	1	2	0	1	1	1	0	0	0	0	0	1	0	0	0	0	0	0	0
82	M	White	Medicare	94	61	140	36.4444	97	11.6	17.5	204	26.3	2.8	1.2	12.8	72	21	142	5	7.36	109	204	9	40	15	0	0	0	1	1	1	4	1	0	1	0	1	1	1	0	0	0	0	0	0	0	0	0	0
71	F	White	Medicare	80	60	122	36.4444	100	6.8	12.6	153	34	0.5	1.6	16.9	11	25	137	4.1	7.42	104	127	1	41	15	1	0	0	0	0	0	1	0	0	1	0	0	0	0	0	0	1	0	0	0	0	0	0	0
69	F	White	Other	91	59	108	35.6	100	21.4	14.4	204	25	1	1.2	12.7	24	21	135	5.6	7.36	109	133	4	35	15	1	0	1	1	0	0	1	1	1	1	1	0	0	0	0	0	1	0	0	0	0	1	0	0
75	M	White	Medicare	102	59	102	35.9	100	9.8	13.5	183	24	0.6	1.6	17.6	9	26	137	3.8	7.55	100	163	4	41	15	1	0	0	1	1	0	2	1	0	1	0	0	0	0	0	0	1	0	0	0	0	1	0	0
62	M	White	Medicare	88	60	102	36.8333	100	28.5	15.9	125	19	6.7	1.5	15.9	47	22	135	4.5	7.47	107	139	8	43	15	1	0	0	1	1	0	2	0	0	1	0	0	0	0	1	0	1	0	0	0	0	1	0	0
44	M	White	Other	92	60	98	36.3333	100	10.7	11.2	104	35	0.6	1.6	17.5	14	24	135	4.6	7.43	104	180	2	24	15	1	0	0	0	0	0	3	0	0	1	1	0	0	0	0	0	1	0	0	0	0	1	0	0
73	M	White	Other	80	51	118	35.7	100	13.3	14	138	38	1.8	1.5	16.8	36	21	139	4.2	7.33	109	90	5	46	15	1	0	0	0	0	0	5	0	0	1	0	1	0	0	0	0	1	0	0	0	0	1	0	0
65	M	White	Medicare	81	92	155	36.6	93	16.4	13.8	255	38.6	0.8	1	10.8	17	21	136	4.3	7.33	104	178	2	41	15	1	0	1	1	0	1	0	1	1	1	1	0	0	0	0	0	1	0	0	0	0	0	0	0
70	M	White	Medicare	80	40	103	37.6111	98	17.2	13.8	124	40	1.6	1.2	12.6	30	22	139	4.3	7.4	107	133	1	39	15	1	0	0	0	0	1	1	1	1	1	1	0	0	0	0	0	1	0	0	0	0	1	0	0
69	M	White	Medicare	75	71	131	36.6667	100	10.2	13.1	121	26	0.8	1.3	14.2	21	25	137	5.5	7.43	106	177	1	18	15	1	0	0	0	0	1	1	0	1	1	1	0	0	0	0	0	1	0	0	0	0	0	0	0
88	M	White	Medicare	76	64	112	35.7	100	20	20.7	178	32	0.9	1.5	15.7	16	25	141	5	7.47	111	128	4	74	4	1	0	0	0	1	1	4	0	1	1	0	1	0	0	0	0	1	0	0	0	0	1	0	0
68	M	White	Medicare	80	45	80	35.4	100	8.1	11.9	169	25.8	0.8	1.6	17.4	12	24	132	4.3	7.41	107	186	2	30	15	1	0	0	0	0	0	1	1	0	1	1	0	1	0	0	0	1	0	0	0	0	1	0	0
70	M	Other	Other	87	60	132	37.1667	100	7	14.1	222	31	1.1	1.6	18.1	21	27	134	3.6	7.42	99	132	2	38	15	1	0	0	1	0	0	0	0	0	1	0	0	0	0	0	0	1	0	0	0	0	0	0	0
48	M	White	Other	77	68	110	36.2778	100	9.9	15.4	116	29	0.9	1.5	16.2	11	22	135	5.4	7.37	112	173	8	34	15	1	0	1	1	0	0	2	0	0	1	0	1	1	0	0	0	1	0	0	0	0	0	0	0
71	F	White	Medicare	87	58	96	35	100	18	15.6	181	19	0.6	1.4	16.2	21	22	133	4.3	7.38	109	145	6	44	15	1	1	0	1	0	1	2	1	1	1	1	0	0	0	0	0	0	0	0	0	0	1	0	0
57	M	White	Other	88	71	130	36.4444	100	16.5	12.2	126	41	1	1.6	17.2	20	25	133	3.9	7.4	101	216	4	32	15	1	0	0	0	0	0	5	0	0	1	0	1	0	0	0	0	0	0	0	0	0	1	0	0
63	M	White	Other	84	71	117	36.5556	100	8.5	13	110	30	1.1	1.4	14.9	17	24	133	5	7.43	105	159	7	20	15	1	0	0	0	1	1	1	0	0	1	0	1	1	0	0	0	1	0	0	0	0	1	0	0
66	M	White	Other	108	45	95	35.7	96	8.8	14.7	92	22	2.1	1.3	14.4	36	21	132	5.5	7.33	105	146	6	40	15	1	0	0	1	1	0	9	1	0	1	0	1	0	0	0	0	1	0	0	0	0	1	0	0
71	M	Other	Medicaid	74	50	117	36.9444	100	10.4	12.9	92	35	0.6	1.6	16.9	15	25	137	3.8	7.4	105	156	4	28	15	1	0	0	0	0	0	2	0	0	1	1	0	0	0	0	0	1	0	0	0	0	0	0	0
61	F	White	Medicare	80	82	136	35.5	100	8.5	13.7	166	25	0.6	1.2	13.9	12	27	142	4.1	7.45	107	111	3	25	15	1	0	0	0	1	1	0	0	0	1	1	0	0	1	0	0	1	0	0	0	0	1	0	0
74	F	White	Medicare	80	38	93	34.9	100	10.9	15.1	153	23	0.7	1.5	16.1	10	22	133	5.2	7.4	106	189	2	26	15	1	0	0	0	0	0	1	0	0	1	0	0	0	0	0	0	0	0	0	0	0	1	0	0
69	M	Other	Medicare	61	56	122	36.5556	100	12.3	12.2	157	28	0.6	1.4	15.5	11	21	133	4.9	7.41	107	115	1	34	15	1	0	0	0	0	0	3	0	0	1	1	0	0	0	0	0	1	0	0	0	0	1	0	0
74	M	White	Medicare	74	61	119	35.8	99	19.6	13.2	130	28	0.8	1.2	13.5	16	29	136	3.8	7.39	103	113	3	34	15	1	0	0	1	1	1	4	1	1	1	1	0	0	0	0	0	1	0	0	0	0	0	0	0
68	M	White	Other	160	56	106	36.2778	100	11.3	11.9	105	32	0.8	1.4	14.8	15	24	135	4.7	7.39	104	155	1	27	15	1	0	1	0	0	0	4	1	0	1	1	0	0	0	0	0	1	0	0	0	0	0	0	0
62	M	Other	Other	78	56	112	36.6111	100	15.1	13.1	121	31	0.8	1.4	15.6	16	21	132	4.5	7.45	103	106	1	25	15	1	0	0	0	0	0	2	0	0	1	1	0	0	0	0	0	1	0	0	0	0	0	0	0
79	M	White	Other	96	41	100	34.1111	100	6.9	15.6	79	26	0.7	1.9	20.9	15	19	129	3.8	7.26	106	206	4	45	15	1	0	0	1	1	1	8	0	1	1	1	0	0	0	0	0	1	0	0	0	0	1	0	0
45	M	Other	Medicare	116	102	154	36.8889	97	11.5	14.6	162	30.7	13.1	1.3	14.1	108	31	134	4.3	7.39	81	155	6	47	7	0	0	1	1	1	0	3	1	0	1	0	0	0	0	1	0	0	0	0	0	0	0	0	0
49	M	White	Medicare	60	53	125	36.5556	100	9.4	18.9	160	26	1.1	1.5	16.3	24	26	135	4.8	7.43	104	155	3	22	15	1	0	0	1	0	0	0	0	0	1	1	0	0	0	0	0	1	0	0	0	0	1	0	0
78	F	White	Medicare	87	66	106	36.9	100	10.7	13.9	160	24	0.8	1.6	18	20	22	138	5.8	7.3	112	120	3	80	15	1	0	0	0	0	1	0	0	1	1	1	0	0	0	0	0	0	0	0	0	0	1	0	0
67	F	Other	Medicare	80	55	126	36.5	92	9.7	15	92	21	0.7	1.6	17.2	26	26	135	4.7	7.51	100	193	3	63	15	1	0	0	0	1	0	5	0	1	1	0	0	0	0	0	0	1	0	0	0	0	1	0	0
46	M	White	Other	91	78	146	36.8333	100	14.2	14.6	335	45	0.6	1	12.1	18	22	136	4.3	7.44	99	167	5	32	15	1	1	1	1	1	1	6	0	1	1	0	0	0	0	0	0	1	0	0	0	0	0	0	0
71	M	White	Medicare	79	62	114	36.3889	100	12.8	12.5	183	31	0.9	1.3	14.6	18	20	136	4.6	7.4	108	172	1	29	15	1	0	0	0	0	0	2	1	0	1	1	0	0	0	0	0	1	0	0	0	0	1	0	0
83	F	White	Medicare	74	95	132	36.5	99	10	13.2	195	35.1	0.9	1.5	16.3	14	25	138	4.3	7.33	104	150	4	41	15	1	0	0	1	0	0	0	1	1	1	1	0	0	0	0	0	1	0	0	0	0	0	0	0
68	M	White	Medicare	81	55	103	37.0556	93	26.2	12.1	246	43	0.9	1.2	13	21	24	136	4.9	7.33	103	193	2	26	15	1	0	0	1	0	0	3	0	1	1	1	0	0	0	0	0	1	0	0	0	0	1	0	0
62	M	White	Other	70	59	101	36.8889	97	15.7	12.7	154	31	1.1	1.5	15.8	19	20	135	5.7	7.35	103	204	3	40	15	1	0	0	1	1	0	1	0	0	1	0	0	0	0	0	0	1	0	0	0	0	1	0	0
46	M	White	Other	76	63	128	36.5	100	21.3	12.1	213	29	0.6	1.2	13.3	16	23	135	5.2	7.4	108	192	1	31	15	1	0	1	0	0	0	2	0	0	1	1	0	0	0	0	0	1	0	0	0	0	0	0	0
72	M	White	Medicare	98	75	127	36.6667	99	12.3	13.3	213	39.5	0.8	1.4	15.1	19	21	128	4	7.47	95	116	3	26	15	0	0	0	1	1	1	1	1	1	1	0	0	0	0	0	1	0	0	0	0	0	0	0	0
72	F	White	Medicare	88	58	102	36.5556	98	20.5	12.3	161	27	0.6	1.5	16.1	11	21	135	4.3	7.42	107	208	1	39	15	1	0	0	0	0	0	3	0	0	1	1	0	0	0	0	0	1	0	0	0	0	1	0	0
80	M	White	Medicare	103	62	104	36.2	100	4.4	14.5	133	31	0.6	1.4	15.6	13	26	136	3.6	7.36	103	126	3	31	15	1	0	0	0	0	1	2	1	1	1	1	0	0	0	0	0	0	0	0	0	0	1	0	0
70	M	White	Other	62	62	111	36.3889	98	6.5	13.2	160	39.9	1	1.3	15.1	17	23	137	4.2	7.43	105	100	3	63	15	1	0	0	1	1	1	2	1	0	1	1	0	0	0	0	0	1	0	0	0	0	1	0	0
54	M	White	Other	81	37	98	36.5	100	11.6	14.4	101	32	0.6	1.5	16.7	14	27	136	3.9	7.34	104	122	4	29	15	1	0	0	1	1	1	2	0	1	1	1	0	0	0	0	0	0	0	0	0	0	1	0	0
75	M	White	Other	90	63	122	36.6111	100	10.3	13.1	182	30.9	1.6	1.4	15.1	30	22	134	4.9	7.42	103	125	1	36	15	1	0	0	0	0	1	1	0	1	1	1	0	0	0	0	0	1	0	0	0	0	1	0	0
60	M	Other	Other	77	59	118	36.2778	100	12.4	13.7	205	29	1	1.2	14.2	14	27	136	6.2	7.38	107	108	1	31	15	1	0	0	0	0	1	0	0	0	1	1	0	0	0	0	0	1	0	0	0	0	0	0	0
58	M	White	Other	86	80	126	36.6	99	11.9	15.7	249	33	1	1.5	16.7	14	23	132	4.6	7.41	103	208	3	24	14	1	0	1	1	1	0	0	1	0	1	0	0	0	0	0	0	1	0	0	0	0	0	0	0
43	M	White	Other	81	60	106	36.4	100	17.7	13.7	186	34.8	1.4	1.5	16.6	22	23	134	5.7	7.36	106	187	5	29	15	1	0	0	1	0	1	1	0	1	1	0	1	0	0	0	0	1	0	0	0	0	0	0	0
54	M	White	Other	87	57	105	37.1	99	14.1	13.8	169	41	0.7	1.3	14.7	12	28	137	4.5	7.38	100	122	3	41	15	1	1	1	1	0	1	4	1	1	1	0	0	0	0	0	0	1	0	0	0	0	0	0	0
66	M	White	Medicare	95	47	114	36.4444	100	11.9	14.6	209	27	1.5	1.3	14.1	13	23	133	5.7	7.45	106	130	5	37	15	1	0	0	1	0	0	6	0	0	1	0	0	0	0	0	0	1	0	0	0	0	1	0	0
55	M	White	Other	80	64	113	36.8	95	20.6	13.3	174	49	0.9	1.2	13	15	26	141	4	7.37	106	282	3	34	15	1	0	0	0	1	0	7	1	0	1	1	0	0	0	0	0	1	0	0	0	0	1	0	0
60	M	White	Other	80	58	103	36.9	97	22.5	13.7	265	33	0.9	1.2	13.5	22	26	139	5.9	7.26	105	202	2	34	15	1	0	1	0	0	1	3	0	1	1	1	0	0	0	0	0	1	0	0	0	0	0	0	0
50	F	White	Other	73	43	94	36.7222	96	17.6	13.7	240	30	0.5	1.2	13.5	10	22	136	4.5	7.36	110	182	1	28	15	1	0	1	0	0	0	1	0	0	1	0	0	0	0	0	0	1	0	0	0	0	0	0	0
56	M	Other	Medicare	80	64	105	36.3889	99	13.8	12.6	106	48	0.7	1.6	17.7	12	23	136	3.8	7.33	105	139	2	30	15	1	0	0	1	0	0	7	0	0	1	1	0	0	0	0	0	1	0	0	0	0	1	0	0
62	M	White	Other	84	50	89	36.8333	98	22.1	12.1	146	33.7	1.4	1.6	17.4	18	20	135	4	7.38	107	206	5	38	15	1	0	0	1	0	0	8	0	0	1	0	1	0	0	0	0	1	0	0	0	0	1	0	0
75	M	Other	Other	80	72	132	36	94	19.7	12.8	183	29	1	1.2	13.5	14	25	131	5.4	7.37	104	202	5	34	15	1	0	0	0	1	0	3	1	0	1	0	1	0	0	0	0	1	0	0	0	0	1	0	0
67	M	Other	Other	80	46	91	36.1	97	13.5	13	174	38	0.8	1.3	14.7	22	25	137	4	7.35	104	156	2	36	15	1	0	0	1	0	0	6	0	0	1	1	0	0	0	0	0	1	0	0	0	0	0	0	0
81	M	White	Medicare	68	56	146	37	96	5.5	14.1	155	33.7	1.4	1.1	13.1	25	22	137	4.2	7.43	103	207	4	37	15	1	0	0	1	0	1	3	1	1	1	0	1	0	0	0	0	0	0	0	0	0	1	0	0
66	M	White	Other	77	75	127	36.1	100	12	13.6	124	31	0.9	1.3	14.6	18	25	137	5.5	7.37	107	173	1	34	15	1	0	0	0	0	0	5	0	1	1	1	0	0	0	0	0	1	0	0	0	0	0	0	0
44	F	White	Other	65	57	99	36.1	100	14.6	12.9	202	22	1.3	1.1	13	28	20	137	4	7.48	108	95	6	60	3	1	0	0	1	0	1	4	0	0	1	0	1	0	1	0	0	0	0	0	0	0	1	0	0
56	M	White	Other	87	65	122	36.8333	100	13.3	15.1	173	31	0.8	1.4	15.4	8	22	130	5.2	7.38	101	164	5	26	15	1	0	0	1	0	0	4	1	0	1	1	0	0	0	0	0	1	0	0	0	0	1	0	0
84	M	Other	Medicare	96	71	149	37.3333	99	13.6	15.3	132	18	1	1.4	16.1	24	23	130	5.3	7.57	106	177	6	42	15	1	0	0	1	1	1	2	1	1	1	0	1	0	0	0	0	1	0	0	0	0	0	0	0
74	F	White	Other	95	62	131	36.3333	100	18.3	13.1	229	41	0.6	1.5	17.1	15	23	138	4.2	7.41	104	155	3	26	15	1	0	1	1	0	1	3	1	1	1	1	0	0	0	0	0	0	0	0	0	0	1	0	0
66	F	White	Other	80	55	101	35.5	100	12.8	12.7	140	18	0.6	1.5	16.1	14	22	133	4.4	7.48	110	135	2	52	3	1	0	1	1	0	0	1	0	0	1	1	0	0	0	0	0	1	0	0	0	0	1	0	0
48	M	Other	Medicaid	86	55	101	36.5	100	10.2	13.3	267	26.7	0.7	1.3	14.5	12	24	131	5.2	7.38	104	224	1	13	15	1	0	0	1	0	0	3	0	0	1	1	0	0	0	0	0	0	0	0	0	0	1	0	0
73	M	White	Medicare	68	56	105	36.3889	100	8	12.7	99	33	0.8	1.4	15.2	20	26	135	4.4	7.45	104	142	3	39	15	1	0	0	0	0	0	3	0	0	1	1	0	0	0	0	0	1	0	0	0	0	0	0	0
80	M	White	Medicare	96	53	120	35.1	100	12.4	15.1	158	28	0.9	1.6	17.5	15	20	138	4.7	7.42	107	121	8	38	15	1	0	0	1	1	0	3	1	0	1	0	1	0	0	0	0	1	0	0	0	0	1	0	0
61	M	White	Other	64	62	129	36.6	99	13.8	14.4	201	25	1.1	1.1	13.1	20	21	137	6	7.27	107	214	2	36	15	1	0	1	0	0	1	2	0	1	1	1	0	0	0	0	0	0	1	0	0	0	1	0	0
63	M	Other	Other	94	55	93	36.4	100	12.2	13.1	179	34	0.8	1.2	14.3	21	29	136	4.6	7.43	102	166	1	31	15	1	0	0	0	0	1	1	0	0	1	1	0	0	0	0	0	0	0	0	0	0	1	0	0
65	F	White	Medicare	76	53	103	36.2	100	13.3	14	193	23	0.8	1.4	14.6	18	23	134	4.1	7.48	106	171	1	34	15	1	0	0	0	0	1	0	0	1	1	1	0	0	1	0	0	1	0	0	0	0	0	0	0
57	M	Other	Other	80	62	112	36.5	98	10.2	11.8	161	36	0.7	1.4	14.8	15	22	135	4.4	7.31	106	194	1	29	15	1	0	0	0	0	0	3	0	0	1	1	0	0	0	0	0	1	0	0	0	0	0	0	0
66	M	White	Other	96	60	122	36.6667	100	15.4	14.6	233	30	1.6	1.5	16.2	31	23	135	4.6	7.4	102	167	3	34	15	1	0	0	0	0	1	3	0	1	1	0	1	0	0	0	0	1	0	0	0	0	0	0	0
85	M	White	Medicare	69	33	87	35.2222	100	12.6	14.7	159	36.6	1.6	1.2	14	33	25	139	4.1	7.33	105	172	5	48	15	1	1	0	1	1	1	6	1	1	1	0	1	0	0	0	0	1	0	0	0	0	1	0	0
59	F	White	Medicaid	78	75	144	36.5556	96	10.8	13.6	239	45.3	0.7	1	11.2	10	28	139	4.7	7.46	103	83	3	25	15	1	0	0	1	0	0	0	0	1	1	1	0	0	0	0	0	0	0	0	0	0	1	0	0
65	F	Other	Medicare	88	69	98	36.3	100	22.1	13.7	247	29	0.5	1.2	12.9	14	22	131	4.6	7.43	104	159	3	30	15	1	0	0	1	0	0	0	1	0	1	0	0	0	0	0	0	1	0	0	0	0	0	0	0
70	M	White	Other	80	53	102	36.5	100	16.9	12.4	267	27	1.2	1.2	12.9	27	21	134	5	7.39	112	141	4	56	4	1	0	0	0	0	1	1	0	1	1	0	1	0	0	0	0	1	0	0	0	0	1	0	0
63	M	White	Medicare	74	54	113	36.5556	100	16.6	15	201	26	0.8	1.9	20.3	12	27	135	3.8	7.56	105	152	3	39	15	1	0	1	1	0	0	6	0	0	1	1	0	0	0	0	0	1	0	0	0	0	1	0	0
48	M	Other	Other	81	49	87	37	92	17.7	13.8	264	27	0.9	1.3	14.4	17	24	136	6.1	7.3	107	167	3	31	15	1	0	0	1	0	1	3	0	1	1	1	0	0	1	0	0	0	0	0	0	0	1	0	0
80	M	Other	Other	82	63	148	36.8	100	6.7	13.4	178	28	0.7	1.4	15.4	8	26	137	4.4	7.5	109	127	1	39	15	1	0	0	0	0	1	1	0	1	1	1	0	0	0	0	0	1	0	0	0	0	1	0	0
81	F	Other	Medicare	68	45	113	36.6111	100	19.9	15.3	259	34	0.5	1.3	13.7	11	24	135	4.3	7.37	107	120	1	31	15	1	0	0	0	0	1	1	0	0	1	1	0	0	0	0	0	1	0	0	0	0	1	0	0
83	M	White	Other	64	51	102	36.1	100	4.4	14.6	89	31	0.9	1.5	17.1	29	25	136	4.7	7.31	103	209	1	45	15	1	0	0	0	0	1	3	1	0	1	0	0	0	0	0	0	0	0	0	0	0	1	0	0
72	M	White	Medicare	92	46	100	36.7	100	14.5	13.7	131	29	0.8	1.3	15.3	13	22	134	5.2	7.48	108	130	1	60	3	1	1	0	0	0	1	2	0	1	1	0	0	0	0	0	0	1	0	0	0	0	0	0	0
78	M	Other	Medicaid	80	75	173	36.8333	100	4.3	15.1	30	26	1.3	1.7	18.8	23	20	132	6.6	7.48	108	162	6	40	15	1	0	0	1	1	1	7	0	1	1	0	1	0	0	0	0	1	0	0	0	0	1	0	0
65	M	White	Other	87	69	109	36.7222	100	11.8	13.4	125	43	1.2	1.3	15	21	24	136	4	7.42	102	178	1	39	15	1	0	0	0	0	1	6	0	0	1	1	0	0	0	0	0	0	0	0	0	0	1	0	0
46	F	White	Other	61	52	120	36.5	100	8.6	14.1	141	34	1.3	1.3	14.3	24	25	137	4.1	7.53	109	185	3	46	15	1	0	0	1	0	1	5	0	0	1	1	0	0	0	0	0	1	0	0	0	0	1	0	0
69	M	White	Medicare	81	55	134	36.8	100	9.5	14	141	27	0.7	1.6	17.3	8	23	136	3.6	7.36	113	190	4	55	3	1	0	1	1	1	1	4	0	1	1	1	0	0	0	0	0	0	0	0	0	0	1	0	0
74	M	Other	Medicare	80	49	93	36.5	100	6.2	13.4	154	22	1	1.4	14.9	15	21	133	4.8	7.37	108	166	6	40	15	1	0	0	1	1	0	2	0	0	1	0	1	0	0	0	0	0	0	0	0	0	1	0	0
82	M	Other	Medicare	100	49	122	35.8	100	14.5	14.8	87	31	1.2	1.8	19.5	19	20	136	4.5	7.35	105	168	3	38	15	1	0	0	0	0	1	2	1	1	1	0	1	0	0	0	0	1	0	0	0	0	0	0	0
68	M	White	Medicare	80	57	104	36.5	100	13.3	12.6	85	43	0.9	1.9	20.3	16	22	138	3.8	7.41	104	133	2	39	15	1	0	0	1	0	0	2	1	0	1	0	0	0	0	0	0	1	0	0	0	0	1	0	0
47	M	White	Other	89	58	117	37	93	15.8	16.5	330	31.3	11.8	1.1	11.7	68	22	130	7.4	7.34	88	301	6	27	15	1	0	0	1	0	0	4	0	1	1	0	0	0	0	1	0	1	0	0	0	0	1	0	0
59	M	Other	Other	76	57	103	36.4444	100	8.8	13.9	122	21	1.3	1.3	14.4	24	23	135	5.7	7.45	110	151	3	22	15	1	0	0	0	0	1	1	0	0	1	1	0	0	0	0	0	1	0	0	0	0	0	0	0
65	F	White	Medicare	68	54	104	36.5556	99	9	13.9	158	36	0.7	1.4	15	16	23	139	4	7.44	107	111	1	31	15	1	0	0	0	0	0	5	0	0	1	1	0	0	0	0	0	1	0	0	0	0	0	0	0
67	M	White	Other	77	67	125	36.2222	100	10.7	14	152	29	1.4	1.4	15.1	21	24	137	5	7.32	106	142	4	33	15	1	0	0	1	0	1	3	1	0	1	0	1	0	0	0	0	1	0	0	0	0	0	0	0
80	M	White	Medicare	80	50	94	35.3	99	8.1	13	84	37	1.1	1.7	17.9	19	24	137	4.1	7.4	106	88	6	54	15	1	0	1	0	0	0	3	0	0	1	0	1	0	0	0	0	1	0	0	0	0	0	0	0
63	F	White	Medicare	68	54	98	36.1	100	11.7	16.7	133	26	1.2	1.1	12.2	48	20	135	5	7.29	111	159	6	42	15	1	0	0	1	1	0	5	0	0	1	0	1	0	0	0	0	1	0	0	0	0	0	0	0
52	M	White	Other	88	53	89	35.9	100	20.5	13.2	226	37	1	1.4	15.4	9	21	131	4.5	7.42	104	105	2	33	15	1	0	0	0	1	0	3	1	0	1	0	0	0	0	0	0	1	0	0	0	0	1	0	0
64	M	Other	Other	70	52	107	34.7222	100	7.5	12.1	207	27	0.8	1.4	15.4	14	18	135	5.6	7.38	109	135	2	34	15	1	1	1	1	0	1	0	0	1	1	1	0	0	0	0	0	1	0	0	0	0	0	0	0
78	M	Other	Medicare	61	48	105	36.5556	100	8.4	13.1	168	32	0.7	1.6	17.4	23	22	133	4.3	7.45	105	139	2	57	3	1	0	0	1	0	1	2	0	0	1	0	0	0	0	0	0	1	0	0	0	0	1	0	0
58	M	Other	Medicaid	80	61	100	36.5556	100	12	13	160	26	1.4	1.4	15.5	31	23	134	5.7	7.45	106	164	2	29	15	1	0	0	1	0	0	0	0	0	1	1	0	0	0	0	0	1	0	0	0	0	1	0	0
65	M	White	Other	89	64	115	36.8889	100	21.9	13.5	135	41	0.8	1.6	17.7	13	22	131	4.3	7.4	100	214	4	32	15	1	0	0	1	0	0	6	0	0	1	1	0	0	0	0	0	1	0	0	0	0	1	0	0
66	M	White	Other	80	58	115	37.0556	99	17.6	12.7	185	34	0.7	1.2	13.3	16	19	134	4.8	7.33	110	227	1	23	15	1	0	1	0	0	0	1	0	0	1	1	0	0	0	0	0	1	0	0	0	0	0	0	0
66	M	White	Other	70	59	117	36.6667	100	10.2	12.3	170	30	0.8	1.4	15.2	16	22	134	5.2	7.41	105	164	2	56	3	1	0	0	1	0	0	1	0	0	1	1	0	0	0	0	0	1	0	0	0	0	0	0	0
65	M	White	Other	80	62	99	36.8889	100	9.8	13.8	100	32	0.6	1.3	14.7	15	23	137	5.2	7.41	106	123	2	31	15	1	0	1	0	0	1	2	0	1	1	1	0	1	0	0	0	1	0	0	0	0	0	0	0
73	M	White	Other	76	54	111	36	100	11.3	12.9	112	20	2.3	1.5	16.7	31	22	131	4.7	7.41	106	182	5	48	15	1	0	1	1	0	0	3	1	0	1	0	1	0	0	0	0	1	0	0	0	0	1	0	0
73	M	Other	Medicare	80	57	109	36.5556	100	22.4	12.3	182	27	1	1.5	16.1	15	22	140	4.9	7.34	104	159	4	70	3	1	0	1	0	1	0	3	0	0	1	0	0	0	0	0	0	1	0	0	0	0	1	0	0
69	F	Other	Other	69	72	151	36.5556	93	6	16.7	217	29.3	1.2	1.1	13.3	43	21	139	5.1	7.42	110	115	6	47	15	1	0	0	1	0	1	0	0	1	1	0	1	0	0	0	0	1	0	0	0	0	1	0	0
86	F	Other	Other	74	48	95	35.8	100	10.3	14.6	162	20	0.8	1.5	16.2	17	25	133	4.4	7.49	104	137	4	40	15	1	0	0	1	1	0	6	1	1	1	0	0	0	0	0	0	1	0	0	0	0	1	0	0
67	M	White	Other	80	68	108	36.3889	100	11.9	14.2	97	25	1.5	1.1	12.4	27	23	138	4.1	7.42	104	139	3	36	15	1	0	0	0	0	1	2	1	1	1	0	1	0	0	0	0	1	0	0	0	0	1	0	0
86	F	Other	Medicare	102	52	92	35.3	99	12.3	13.8	114	33	0.9	1.3	13.6	26	23	135	4.7	7.43	101	201	1	41	15	1	0	0	0	0	1	3	1	0	1	1	0	0	1	0	0	0	0	0	0	0	1	0	0
73	M	Other	Medicare	80	51	120	36.8889	100	9.2	12.4	120	34	0.6	1.3	14.4	18	22	135	4.1	7.48	103	120	1	34	15	1	0	1	0	0	1	3	1	1	1	1	0	0	0	0	0	1	0	0	0	0	0	0	0
74	M	White	Medicare	65	59	115	36.3333	100	15.9	14.6	208	19	1.1	1.5	16.4	22	22	128	5.7	7.45	99	126	3	31	15	1	0	1	1	0	1	0	0	1	1	1	0	0	0	0	0	1	0	0	0	0	1	0	0
81	F	Other	Medicare	82	23	109	37.0556	95	14.5	14.8	117	23	1.3	1.6	17.4	28	20	134	4.8	7.37	107	185	4	48	15	1	0	0	1	0	1	5	1	1	1	0	0	0	0	0	0	0	0	0	0	0	1	0	0
76	M	White	Medicare	80	57	124	36.8889	100	13.1	13.5	166	31	1.4	1.3	14.2	22	24	134	4.3	7.53	103	152	3	41	15	1	0	0	1	0	0	4	0	0	1	1	0	0	0	0	0	1	0	0	0	0	1	0	0
74	M	Other	Medicare	64	68	137	37.1111	96	6.8	12.5	200	29.2	1.4	1	11.3	30	22	137	4.7	7.41	103	168	5	34	15	1	0	1	0	0	0	1	0	0	1	0	1	0	0	0	0	1	0	0	0	0	1	0	0
43	M	White	Other	81	106	130	36.8333	93	7.6	12.8	366	36.7	1.5	1.1	11.7	23	25	136	4.2	7.35	99	166	7	21	15	1	1	1	1	1	0	1	0	1	1	0	1	0	0	0	0	1	0	0	0	0	1	0	0
81	M	White	Medicare	84	30	79	36.8889	98	12.1	14.4	77	24	1.1	1.5	15.9	17	25	138	4.6	7.42	109	112	2	42	15	1	0	0	0	0	0	3	1	1	1	1	0	0	0	0	0	1	0	0	0	0	0	0	0
91	F	White	Medicare	81	61	146	36.9444	97	6.9	14.6	216	34.4	0.9	0.9	11.2	22	31	134	4.3	7.42	98	210	4	33	15	0	0	0	1	0	1	0	0	0	1	1	0	0	0	0	0	0	0	0	0	0	0	0	0
79	F	Other	Medicare	80	56	113	36.3333	99	14.9	13	195	22	0.6	1.4	15.2	22	24	131	5.2	7.43	106	200	2	32	15	1	0	0	1	0	0	0	1	1	1	1	0	0	0	0	0	1	0	0	0	0	1	0	0
57	M	White	Other	81	87	170	36.0556	100	7	12.3	133	32	0.6	1.6	17.2	10	23	140	4.2	7.36	110	147	6	73	15	1	0	1	1	0	0	1	1	0	1	1	0	0	0	0	0	1	0	0	0	0	1	0	0
69	M	White	Medicare	98	55	103	36.5556	97	21.1	13.4	214	36	1.4	1.4	14.9	22	21	137	6	7.3	108	246	4	43	15	1	1	1	0	1	1	2	0	1	1	0	1	0	0	0	1	1	1	0	0	0	1	0	0
73	M	White	Other	80	64	105	36.3333	100	21	13.2	147	35	1.2	1.1	11.8	27	25	142	4.3	7.45	110	138	2	42	15	1	0	0	0	0	1	4	0	1	1	1	0	0	0	0	0	1	0	0	0	0	0	0	0
74	F	White	Medicare	75	77	141	36.7222	100	10.8	12.7	314	30.8	1.2	1.1	12	27	24	142	4.1	7.38	103	190	6	40	15	1	1	1	1	1	0	3	1	1	1	0	1	0	0	0	0	1	0	0	0	0	1	0	0
67	F	Other	Medicare	91	70	115	36.8333	96	7.6	14.7	119	22.5	0.7	1.1	13.3	12	24	135	3.8	7.45	108	170	2	59	3	1	0	0	1	0	1	1	0	0	1	1	0	0	0	0	0	0	0	0	0	0	1	0	0
69	M	White	Other	81	55	109	37.1667	100	11.3	12.7	123	39	0.9	1.1	12.5	18	24	135	4	7.38	99	157	2	31	15	1	0	0	0	0	1	3	0	1	1	1	0	0	0	0	0	1	0	0	0	0	0	0	0
52	M	White	Medicare	80	57	109	36.6667	100	12.4	15.1	172	26	0.8	1.3	13.8	20	24	134	4.8	7.41	106	191	4	20	14	1	0	0	1	1	0	3	0	0	1	1	0	0	0	0	0	1	0	0	0	0	1	0	0
85	M	White	Medicare	96	76	118	35.1	90	11.8	13	202	41.8	0.9	1.1	13	20	22	132	4.4	7.43	99	236	4	54	15	1	0	0	1	0	1	1	1	1	1	0	1	0	0	0	0	0	1	0	0	0	1	0	0
69	M	White	Medicare	88	61	122	36.4444	97	13.1	14	156	29	0.6	1.4	14.8	9	24	136	5.2	7.38	105	163	2	29	15	1	0	0	1	0	1	4	0	0	1	1	0	0	0	0	0	1	0	0	0	0	1	0	0
76	F	White	Medicare	122	53	132	36.9444	96	7	12.9	174	35.8	1	0.9	10.2	22	22	135	4.1	7.36	100	418	7	37	15	0	0	0	1	1	0	0	0	1	1	0	0	0	0	0	0	1	0	0	0	0	0	0	0
81	F	White	Medicare	74	76	127	36.5556	100	8.5	13.3	239	30.5	1.2	1	10.7	34	24	138	4.1	7.48	105	93	2	39	15	1	1	0	1	0	1	2	0	1	1	1	0	0	0	1	0	1	0	0	0	0	1	0	0
67	F	White	Medicare	82	55	107	36.3889	100	13.4	13.3	164	22	0.5	1.7	19	12	21	135	4.1	7.52	112	170	1	44	15	1	0	0	0	0	1	0	0	1	1	1	0	0	0	0	0	1	0	0	0	0	0	0	0
71	M	White	Medicare	71	50	95	36.5	100	16.1	14.1	133	25	1.1	1.7	18.3	20	24	133	5.2	7.39	106	132	2	44	15	1	0	1	1	0	0	2	1	0	1	1	0	0	0	0	0	1	0	0	0	0	1	0	0
61	M	Other	Other	81	55	117	36.6667	100	13.1	12.6	135	32	0.7	1.5	16	15	23	134	5.2	7.39	103	194	2	25	15	1	0	1	1	0	0	4	0	0	1	1	0	0	0	0	0	1	0	0	0	0	1	0	0
67	M	White	Other	80	72	128	36.5	99	12.5	12.5	127	33	1.1	1.2	12.7	19	22	134	4.9	7.36	105	145	2	27	15	1	0	1	0	0	1	3	0	1	1	1	0	0	0	0	0	1	0	0	0	0	1	0	0
57	F	White	Medicare	64	57	124	36.6667	100	6.2	12.8	108	25	1.2	1.2	12.8	19	25	134	4.1	7.52	104	101	4	44	6	1	0	0	0	0	1	2	0	0	1	0	1	0	0	0	0	1	0	0	0	0	1	0	0
47	M	Other	Other	115	48	94	36.5	98	28.5	18.6	179	26	12.6	1.6	18.3	66	22	132	6	7.32	104	207	5	59	15	1	1	0	1	0	1	7	0	0	1	0	0	0	0	1	0	0	0	0	0	0	0	0	0
64	M	White	Other	77	71	145	36.8	100	8.3	13.6	185	41	0.9	1.2	14.4	15	24	139	4	7.42	105	112	1	30	15	1	0	0	0	0	1	0	1	1	1	1	0	0	0	0	0	1	0	0	0	0	0	0	0
49	M	Other	Other	94	61	116	37.0556	97	18.3	13.3	296	34	0.6	1.3	13.9	9	24	138	4.5	7.35	106	217	2	20	15	1	0	0	0	0	1	2	0	1	1	1	0	0	0	0	0	1	0	0	0	0	1	0	0
69	M	White	Other	63	73	128	37.0556	97	6.8	13.5	117	38.4	0.7	1.2	13.5	6	21	134	3.9	7.38	105	158	3	27	15	1	0	0	1	0	0	0	1	0	1	1	0	0	0	0	0	1	0	0	0	0	1	0	0
76	F	Other	Medicaid	89	68	120	36.7778	100	10	13.7	161	22	0.6	1.3	14.3	10	22	133	4.1	7.53	105	105	1	36	15	1	0	1	0	0	1	1	0	0	1	1	0	0	0	0	0	1	0	0	0	0	1	0	0
86	F	White	Other	80	67	133	36.3333	100	11.7	14.6	171	31	1.6	3.9	24.8	17	21	134	5.4	7.42	111	180	3	33	15	1	0	0	1	0	0	1	0	0	1	1	0	0	0	0	0	0	0	0	0	0	1	0	0
57	M	Other	Medicaid	85	58	102	36.4	100	13.3	12.7	141	24	0.9	1.6	17.3	11	24	136	5.1	7.37	111	206	1	56	4	1	0	0	0	0	1	5	0	1	1	1	0	0	0	0	0	1	0	0	0	0	0	0	0
61	F	White	Medicare	88	75	147	36.1	100	9.4	15.6	224	23.1	0.5	1.5	16.2	17	24	132	4.6	7.36	102	180	4	41	15	1	0	1	0	0	0	0	0	0	1	1	0	0	0	0	0	0	0	0	0	0	1	0	0
74	M	White	Other	88	55	108	36.6667	99	14	14.4	164	26	1.3	1.3	14.5	20	21	138	4.9	7.44	113	275	5	34	15	1	0	0	0	0	1	3	0	1	1	0	1	0	0	0	0	1	0	0	0	0	0	0	0
71	M	White	Medicare	82	53	85	36.2778	99	15.7	13.4	204	42	0.8	1.4	15.8	19	24	138	3.4	7.4	100	121	3	26	15	1	0	0	0	0	1	3	1	0	1	0	1	0	0	0	0	0	0	0	0	0	1	0	0
70	M	Other	Other	82	70	119	35.5	100	11.9	13	154	25	0.7	1.6	16.6	16	21	137	5.8	7.32	108	126	1	60	15	1	0	0	0	0	1	1	1	0	1	1	0	0	1	0	0	1	0	0	0	0	1	0	0
65	M	White	Other	80	55	87	36.1	100	8.9	13	243	29	1.1	1.5	16.3	23	20	136	5.5	7.34	109	144	4	25	15	1	0	0	0	0	1	2	0	1	1	1	0	0	0	0	0	1	0	0	0	0	0	0	0
67	M	Other	Medicare	68	50	108	36.6111	100	8.3	14.1	151	30	1.1	1.4	15.1	25	24	136	4.2	7.34	108	126	5	27	15	1	0	0	1	0	1	2	0	1	1	0	1	0	0	0	0	0	0	0	0	0	1	0	0
62	M	White	Other	69	54	108	36.3333	100	18.6	13.2	275	35.1	0.9	1.2	13.5	17	26	139	3.2	7.37	107	108	2	25	15	1	0	0	0	0	1	2	0	0	1	1	0	0	0	0	0	1	0	0	0	0	0	0	0
64	M	Other	Medicare	59	73	139	36.1111	96	7.1	14	207	43.7	0.8	1.1	13	22	26	138	4.1	7.4	103	112	4	25	15	1	0	0	0	0	1	0	0	0	1	0	1	0	0	0	0	0	0	0	0	0	1	0	0
51	M	White	Other	97	67	109	36.8333	87	13.5	13.6	287	37	0.9	1.4	14.8	25	25	140	3.8	7.56	100	182	2	30	15	0	0	0	0	1	1	0	0	1	1	1	0	0	1	0	0	1	1	0	1	0	0	0	0
54	F	White	Other	103	62	132	36.8333	100	21.4	13.4	280	29.5	1.3	1.1	11.5	22	10	140	4.7	7.2	107	359	1	26	14	0	0	0	1	0	0	2	0	0	1	0	0	0	0	0	0	0	1	0	0	0	0	0	0
82	F	Other	Other	60	32	114	36.6111	97	8.7	13.4	263	31.3	0.8	1.1	13.2	19	22	135	3.9	7.37	107	143	5	33	11	0	0	0	0	0	1	3	0	0	1	0	1	0	0	0	0	0	0	0	0	0	0	0	0
45	M	White	Medicare	70	71	152	36.3889	100	7.6	14.5	97	20	6.1	1.5	16.9	37	21	131	4.5	7.47	99	119	5	49	15	1	0	0	1	0	0	3	0	0	1	0	0	0	0	1	0	0	0	0	0	0	1	0	0
56	M	White	Other	80	46	89	37	100	12.2	11.8	158	24	0.7	1.5	16.2	14	23	131	4.1	7.33	105	141	4	29	15	1	0	1	1	0	0	2	0	0	1	0	0	0	0	0	0	0	0	0	0	0	1	0	0
75	F	White	Medicare	89	48	90	36.4444	100	19.3	14.8	108	22	0.6	1.6	18	14	25	138	3.9	7.46	107	94	4	48	15	1	0	1	1	1	1	2	1	0	1	1	0	0	0	0	0	0	0	0	0	0	1	0	0
68	M	White	Medicare	83	50	114	35.5	100	19	13.5	165	28	0.9	1.2	13.8	26	23	140	5.2	7.36	111	169	4	36	15	1	0	0	0	0	1	6	1	1	1	0	1	0	0	0	0	1	0	0	0	0	0	0	0
79	M	White	Other	71	65	143	36.4444	98	6.5	12.4	231	32.8	1.2	1.1	12.3	17	21	139	3.9	7.42	103	116	2	24	15	1	0	0	0	0	1	1	0	1	1	1	0	0	0	0	0	1	0	0	0	0	1	0	0
66	F	White	Other	76	53	115	36.5	100	10	13.7	172	24	0.6	1.2	13.2	12	22	139	4.4	7.47	110	143	2	26	15	1	0	0	1	0	0	0	1	0	1	1	0	0	0	0	0	1	0	0	0	0	0	0	0
66	M	White	Medicare	110	66	153	36.3889	100	32.9	14.4	348	29	0.7	1.2	12.9	16	23	136	4	7.45	106	117	2	37	15	1	0	0	0	0	1	3	1	1	1	1	0	0	0	0	0	1	0	0	0	0	0	0	0
65	M	White	Other	82	77	112	36.6111	100	9.3	13.3	124	31	0.7	1.6	17.4	18	23	137	4.9	7.39	107	106	1	27	15	1	0	1	0	0	1	1	0	1	1	0	0	0	0	0	0	1	0	0	0	0	0	0	0
72	M	Other	Other	69	50	115	36.4444	100	16	14	212	35	1.2	1.3	14.5	39	21	133	5.1	7.37	104	133	2	49	15	1	0	0	0	0	0	1	0	0	1	1	0	0	0	0	0	1	0	0	0	0	1	0	0
49	M	White	Other	93	66	120	36.5	98	15.7	12.3	203	39	0.9	1.3	14.5	16	23	138	4.2	7.36	104	122	2	26	15	1	0	0	1	0	0	0	0	0	1	1	0	0	0	0	0	1	0	0	0	0	0	0	0
52	M	Other	Medicare	84	44	96	36.7	100	14.7	12.7	187	25	0.9	1.3	14.5	14	26	132	6.3	7.36	103	154	2	54	4	1	0	0	1	0	1	5	1	0	1	1	0	0	0	0	0	1	0	0	0	0	1	0	0
67	M	White	Medicare	101	52	147	38.2222	95	8.1	14.6	259	33.3	2.3	1.2	14.4	48	22	140	4.6	7.36	107	221	7	58	15	0	1	0	1	1	1	6	1	1	1	0	1	1	0	1	0	0	1	0	0	0	1	0	0
47	M	Other	Other	70	52	108	35.6	100	11.3	13.7	126	32	1.5	1.4	15.8	20	23	132	4.2	7.41	106	147	3	17	15	1	0	0	1	0	0	7	0	0	1	1	0	0	0	0	0	1	0	0	0	0	1	0	0
32	F	Other	Medicaid	83	52	97	36.6111	100	18.4	13.1	193	34	0.6	1.3	13.9	14	23	136	3.8	7.42	104	248	1	25	15	1	0	0	0	0	0	1	0	0	1	1	0	0	0	0	0	1	0	0	0	0	0	0	0
58	M	Other	Other	80	60	117	37	100	16.5	13.5	75	37	0.9	1.3	13.8	16	23	134	5.4	7.33	108	152	2	54	3	1	0	0	1	0	0	11	0	1	1	1	0	0	0	0	0	1	0	0	0	0	0	0	0
61	M	Other	Other	80	63	133	36.3333	95	16.7	14.3	194	29	1.8	1.3	13.6	25	24	137	4.5	7.5	102	104	2	27	15	1	0	0	0	1	1	4	0	1	1	1	0	0	0	0	0	1	0	0	0	0	1	0	0
71	M	Other	Medicare	83	59	105	36.3889	100	17.4	16.7	100	30	1.1	1.9	20.2	10	27	131	3	7.48	98	203	7	37	15	1	0	0	1	1	1	2	1	0	1	0	1	0	0	0	0	1	0	0	0	0	1	0	0
84	M	White	Other	76	45	111	35.1111	100	9.6	13.4	100	27	0.9	1.7	18.9	14	22	132	5.1	7.4	108	126	2	65	15	1	0	1	0	0	0	5	1	0	1	1	0	0	0	0	0	1	0	0	0	0	0	0	0
57	F	Other	Medicaid	87	55	120	35.3	100	13.7	13.8	164	23	1.8	1.7	18.9	22	22	134	5.8	7.54	105	176	6	21	15	1	0	0	0	1	1	2	0	1	1	0	1	0	0	0	0	1	0	0	0	0	1	0	0
62	M	White	Other	74	69	141	36.4444	100	16.6	13.3	171	25	0.9	1.3	13.8	11	23	135	5.2	7.36	109	239	2	53	3	1	0	1	0	0	0	0	0	0	1	1	0	1	0	0	0	1	0	0	0	0	0	0	0
73	F	Other	Other	80	57	128	36.4444	99	9.7	14.7	179	22	1.8	1.3	14.4	47	22	133	5.6	7.44	104	241	8	68	3	1	0	0	0	1	1	8	0	1	1	0	1	0	0	0	0	1	0	1	0	0	1	0	0
47	F	White	Other	81	76	148	36.9444	100	13.5	13.4	138	26	0.3	1.4	15.4	7	20	136	4.3	7.45	111	148	3	26	15	1	0	1	0	0	1	3	0	1	1	0	0	1	0	0	0	1	0	0	0	0	1	0	0
68	M	Other	Other	61	50	118	36.3889	100	7.3	12.2	164	32	0.9	1.5	16	13	24	132	4.4	7.46	102	147	4	25	15	1	0	0	0	0	0	4	0	0	1	0	1	0	0	0	0	1	0	0	0	0	1	0	0
75	F	White	Medicare	79	68	145	36.5556	100	14.3	13.8	153	25	0.7	1.4	15.4	19	19	136	4.5	7.41	112	201	1	32	15	1	0	0	0	0	1	0	1	0	1	0	0	0	0	0	0	1	0	0	0	0	1	0	0
56	M	White	Other	98	50	128	36.5556	100	12.2	14	131	26	0.7	1.5	16.3	10	23	135	4.3	7.43	107	110	2	30	15	1	0	0	1	0	1	3	1	1	1	0	0	0	0	0	0	1	0	0	0	0	0	0	0
51	M	White	Other	78	53	112	36.6667	99	8.3	12.4	193	43	0.6	1.4	15.1	16	26	136	4.8	7.37	107	153	2	29	15	1	0	1	0	0	1	0	0	0	1	0	0	1	0	0	0	0	0	0	0	0	1	0	0
74	F	White	Medicare	80	42	97	35.2	100	8.8	14	130	20	0.7	1.4	14.6	18	22	134	5.5	7.5	100	112	4	38	15	1	0	0	0	0	1	4	0	1	1	1	0	0	0	0	0	1	0	0	0	0	0	0	0
64	M	White	Other	86	46	84	35.2	100	19.3	14.1	296	20	3.1	1.6	17.6	52	21	140	4	7.34	104	121	7	41	15	1	0	1	1	1	1	7	0	0	1	0	1	0	0	0	0	1	0	0	0	0	1	0	0
75	M	White	Medicare	64	49	142	36.6111	100	10.7	13.3	173	24	1.6	1.3	13.9	26	24	139	3.8	7.41	109	169	7	41	15	1	0	1	1	1	0	4	1	0	1	0	1	0	0	0	0	1	0	0	0	0	1	0	0
59	M	Other	Other	79	76	126	36.5556	98	10.2	14.6	279	37.4	0.8	2.3	25.1	14	26	137	3.8	7.43	97	122	4	13	15	0	1	0	0	1	1	2	1	0	1	0	0	0	0	0	0	0	0	0	0	0	0	0	0
73	M	White	Medicare	120	63	117	35.8	94	20.7	13.8	159	37	1.3	1.5	16.3	31	22	132	5.8	7.4	108	223	2	51	15	1	0	0	1	0	0	1	1	0	1	1	0	0	0	0	0	1	0	0	0	0	1	0	0
73	M	White	Medicare	71	116	148	37.1111	99	42.2	14.2	175	48.5	1.1	3.7	40.5	18	21	141	4.3	7.41	108	117	3	26	15	0	0	0	1	1	0	2	1	0	1	0	0	0	0	0	0	0	0	0	0	0	0	0	0
82	F	White	Medicare	80	62	121	34.3	100	9.1	12.6	139	22	0.5	1.3	14.5	17	18	138	5.4	7.44	111	154	2	34	15	1	0	0	0	0	1	1	0	1	1	1	0	0	0	0	0	1	0	0	0	0	0	0	0
72	F	Other	Medicare	73	77	153	36.6667	99	5.6	15.5	124	32.5	3.2	1	11	66	20	139	3.4	7.48	105	166	7	27	15	1	0	0	1	1	1	2	1	1	1	0	1	0	0	0	0	1	0	0	0	0	1	0	0
64	M	White	Medicare	80	55	91	36	99	12.2	13.2	129	35	1	1.4	15.1	17	24	134	5.1	7.37	110	153	2	34	15	1	0	1	1	0	0	2	1	1	1	1	0	0	0	0	0	1	0	0	0	0	1	0	0
63	M	White	Other	75	56	122	36.1	99	14.8	13.3	133	32	0.8	1.6	17.5	12	26	135	5.7	7.4	107	203	1	48	3	1	0	1	0	0	1	5	0	0	1	1	0	0	0	0	0	1	0	0	0	0	0	0	0
73	M	White	Other	120	87	120	38.8333	94	9.6	13.5	237	30.2	1.9	1.3	14.1	36	20	132	5.6	7.4	95	224	8	41	15	1	0	0	1	1	0	1	1	1	1	0	1	0	0	0	0	1	0	0	0	0	1	0	0
64	F	White	Other	86	48	116	36.5	100	13.2	14.2	139	24	0.9	1.4	15.4	16	23	141	4.2	7.47	110	102	4	38	15	1	0	0	0	0	1	3	1	0	1	0	1	0	0	0	0	0	0	0	0	0	1	0	0
71	M	Other	Medicare	68	50	116	36.3333	100	7.1	12.5	168	31	1	1.5	16.4	19	25	134	4.3	7.39	108	118	2	51	3	1	0	0	0	0	0	6	0	0	1	1	0	0	0	0	0	1	0	0	0	0	0	0	0
52	M	Other	Medicare	71	53	130	36.7778	100	12.8	13.5	120	24	2	1.1	12.2	52	19	139	4	7.28	109	149	4	34	15	1	0	1	0	0	0	4	0	0	1	0	1	0	0	0	0	1	0	0	0	0	0	0	0
76	M	White	Medicare	80	44	102	36.6	98	15	12.9	123	26	0.7	1.4	14.8	22	22	134	4.6	7.46	106	222	2	42	15	1	0	1	1	0	0	7	0	0	1	1	0	0	0	0	0	1	0	0	0	0	1	0	0
82	M	White	Other	87	67	114	36.2778	100	11	13.3	90	35	0.9	1.4	15.4	12	23	137	4.2	7.47	106	141	1	33	15	1	0	0	0	0	1	4	0	1	1	1	0	0	0	0	0	1	0	0	0	0	0	0	0
49	M	Other	Other	100	71	132	36.8889	100	19.6	12	153	35	0.7	1.1	12.4	15	23	135	4.6	7.35	107	172	1	32	15	1	0	1	0	0	0	5	0	0	1	1	0	0	0	0	0	1	0	0	0	0	1	0	0
69	F	White	Medicare	85	52	96	36.7222	100	17.2	12.8	133	29	0.6	1.5	15.9	12	21	138	4.3	7.42	113	144	2	40	15	1	0	1	0	0	0	4	0	0	1	1	0	1	0	0	0	1	0	0	0	0	0	0	0
54	M	Other	Other	88	55	103	36.9	100	12.5	14.8	154	28	0.9	1.6	17.4	9	23	134	4.1	7.43	106	103	2	18	15	1	0	0	0	1	1	3	0	0	1	0	0	0	0	0	0	1	0	0	0	0	1	0	0
71	F	White	Medicare	82	56	110	37	100	8.4	13	148	23	0.9	1.5	16.4	23	23	138	4.8	7.54	111	181	5	57	15	1	0	1	0	1	0	3	1	0	1	0	0	0	0	0	0	1	0	0	0	0	1	0	0
71	M	White	Medicare	90	75	128	36.4	100	18.1	13.4	190	30	1.2	1.3	14.7	22	20	136	4.6	7.36	106	180	2	23	15	1	0	0	0	0	0	5	0	0	1	1	0	0	0	0	0	1	0	0	0	0	0	0	0
80	M	White	Medicare	63	85	152	38.3333	100	9.8	12.6	223	38.3	1.1	1.2	13.5	27	24	140	4.3	7.37	106	169	2	39	15	1	0	0	0	0	1	0	1	1	1	1	0	0	0	0	0	1	0	0	0	0	0	0	0
77	F	White	Medicare	82	112	128	36.8889	96	9.3	13.7	274	36.3	0.7	1	10.9	22	22	142	3.8	7.3	107	148	4	24	15	0	0	0	1	0	0	0	0	0	1	0	0	0	0	0	0	0	0	0	0	0	0	0	0
63	F	Other	Other	80	64	124	36.5556	100	15.4	13.1	123	26	0.6	1.3	13.6	11	25	139	4.5	7.42	112	195	3	50	15	1	0	1	1	0	0	1	1	0	1	1	0	0	0	0	0	1	0	0	0	0	1	0	0
75	M	White	Medicare	93	54	92	37.0556	91	13	12.9	113	32	1.5	1.5	16.1	30	20	134	4.1	7.44	104	123	7	50	15	1	0	0	1	1	0	2	0	0	1	0	1	0	0	0	0	1	0	0	0	0	1	0	0
63	F	White	Medicare	91	46	85	35.4	97	17.3	15.2	135	21	1.3	1.7	18.2	33	20	132	4.6	7.36	103	87	4	54	15	1	1	0	0	0	1	5	1	1	1	0	1	0	0	0	0	1	0	0	0	0	1	0	0
81	F	White	Medicare	82	58	116	36.3889	100	19.8	16.1	171	26.8	0.9	1.5	16.5	21	21	135	5.1	7.22	110	262	4	68	4	0	0	0	0	0	0	2	0	0	1	1	0	0	0	0	0	1	0	0	0	0	0	0	0
54	M	White	Medicare	81	39	75	36.5	100	14.8	14.6	273	22	5.8	1.3	14.2	38	24	138	6.4	7.36	105	117	4	27	15	1	0	0	0	0	1	7	1	1	1	0	0	0	0	1	0	1	0	0	0	0	0	0	0
78	F	White	Medicare	79	73	144	36.3889	100	13.4	15.4	96	22	0.9	1.7	18.7	26	19	137	5.5	7.47	110	127	4	67	3	1	0	0	0	0	1	5	0	0	1	0	1	0	0	0	0	1	0	0	0	0	1	0	0
60	M	Other	Other	76	56	101	36.4444	100	12.7	13.3	122	41	0.7	1.4	15	10	26	140	3.7	7.33	102	146	1	25	15	1	0	1	0	0	1	3	1	1	1	1	0	0	0	0	0	1	0	0	0	0	0	0	0
78	M	White	Other	80	57	101	35.1	100	14.2	14.1	98	28.8	0.8	1.6	17.1	22	28	132	5.4	7.37	102	200	2	18	15	1	0	0	0	0	1	2	1	0	1	1	0	0	0	0	0	1	0	0	0	0	0	0	0
60	M	White	Other	80	60	112	36.8333	100	13.6	11.7	109	35	0.7	1.3	13.7	8	24	135	4.6	7.43	105	172	1	27	15	1	0	0	0	0	0	2	0	0	1	0	0	0	0	0	0	1	0	0	0	0	1	0	0
66	M	Other	Other	85	73	131	35.7222	100	6.3	11.8	69	24	0.7	1.6	17.3	12	19	132	4.2	7.43	107	138	1	26	15	1	0	0	0	0	1	3	0	0	1	1	0	0	0	0	0	1	0	0	0	0	1	0	0
69	M	White	Other	70	61	112	36.6111	100	8.6	13.6	99	29	1	1.5	16	15	23	136	5.8	7.4	108	128	4	23	15	1	0	0	0	0	1	3	0	0	1	1	0	0	0	0	0	0	0	0	0	0	1	0	0
83	F	White	Medicare	70	52	103	36.7778	100	8.2	14.7	112	21	1.4	1.4	15.6	28	20	133	5.8	7.36	111	169	7	53	15	1	0	0	0	1	1	3	1	1	1	0	1	0	0	0	0	1	0	0	0	0	0	0	0
70	M	Other	Medicare	80	53	106	36.6667	100	9.4	12.1	226	28	1.4	1.7	18.5	49	18	131	5.5	7.36	104	207	4	75	3	1	0	0	1	0	0	1	0	0	1	1	0	0	0	0	0	1	0	0	0	0	1	0	0
67	F	Other	Medicare	83	67	134	35.7	100	12.9	16.9	31	20	0.8	2.5	27.4	16	22	136	5.5	7.38	115	174	3	40	15	1	1	1	1	1	0	9	1	0	1	0	0	0	0	0	0	1	0	0	0	0	1	0	0
72	F	White	Other	92	60	110	36.7	100	13.7	14.4	164	23	0.8	1.8	19.6	14	21	132	7.8	7.42	109	215	1	55	12	1	0	0	0	0	1	3	1	1	1	1	0	0	0	0	0	1	0	0	0	0	0	0	0
76	M	Other	Medicare	63	70	137	36.4	100	7.4	13.3	97	24	0.9	1.7	18.3	19	22	136	5.6	7.44	112	182	1	33	15	1	0	0	0	0	1	2	0	1	1	1	0	0	0	0	0	1	0	0	0	0	0	0	0
69	M	Other	Other	78	61	122	36.5	100	15.5	14.4	208	28	0.8	1.2	13.5	18	23	137	4.1	7.48	106	150	1	37	15	1	0	0	0	0	0	3	0	0	1	1	0	0	0	0	0	1	0	0	0	0	0	0	0
73	M	White	Other	80	85	151	36.5556	100	10.5	13.2	223	29	0.9	1.4	15.3	17	25	134	4.6	7.38	108	142	2	30	15	1	0	0	1	0	0	0	0	0	1	1	0	0	0	0	0	1	0	0	0	0	0	0	0
61	F	Other	Medicaid	80	62	132	36.6	100	19.4	14.6	149	21	0.6	1.4	15.7	14	26	137	5.6	7.58	107	153	4	51	15	1	0	1	1	1	1	7	0	0	1	1	0	0	0	0	0	0	0	0	0	0	1	0	0
69	M	White	Other	88	68	128	36.2778	100	8.3	12.8	134	23	0.9	1.3	15.2	12	24	136	5	7.38	106	138	2	25	15	1	0	0	0	0	1	3	0	0	1	1	0	0	0	0	0	1	0	0	0	0	0	0	0
61	M	Other	Medicaid	91	52	117	35.4	100	8.1	15.3	112	22.1	1.6	1.2	14	38	21	136	4.8	7.31	112	148	3	40	15	1	0	0	0	0	1	6	1	1	1	0	1	0	0	0	0	1	0	0	0	0	0	0	0
73	M	White	Medicare	88	77	145	36.5556	99	7.4	14.7	116	30	0.7	1.8	19.9	16	23	135	4.8	7.42	106	136	2	61	3	1	0	1	1	0	1	2	0	1	1	1	0	0	0	0	0	0	0	0	0	0	1	0	0
64	M	White	Medicare	79	63	131	36.3889	100	12.4	13.9	116	41	1	1.3	14.5	14	22	139	3.7	7.38	106	129	3	55	3	1	0	1	0	0	0	1	0	0	1	1	0	1	0	0	0	1	0	0	0	0	1	0	0
70	F	White	Other	88	48	95	36.1111	100	14.6	13.9	167	23	0.7	1.5	16.5	16	23	136	5.2	7.5	111	111	3	30	15	1	0	0	0	0	1	2	0	1	1	1	0	0	0	0	0	1	0	0	0	0	0	0	0
63	M	White	Medicare	87	59	132	35.9	100	16.6	19.2	161	24	5.6	1.5	16.3	30	25	130	4.8	7.45	100	138	6	81	3	1	0	0	1	1	0	8	0	0	1	0	0	0	0	1	0	1	0	0	0	0	1	0	0
46	F	Other	Medicaid	95	48	97	36.6667	97	29.8	13	352	39	0.5	1.4	15.3	16	24	137	4.2	7.38	98	134	3	35	15	1	0	0	1	0	0	6	0	0	1	1	0	0	0	0	0	1	0	0	0	0	1	0	0
54	F	White	Other	86	45	89	36.5	100	7.5	14.3	169	30	0.4	1.4	15.6	8	22	136	3.8	7.3	107	199	1	18	15	1	0	0	0	0	1	3	0	0	1	1	0	0	1	0	0	1	0	0	0	0	1	0	0
65	F	Other	Medicare	50	72	130	36.5	100	7.8	18.9	160	25.3	6.7	1.3	13.7	54	26	132	6	7.44	91	247	6	34	15	0	0	0	1	1	1	4	1	1	1	0	0	0	0	1	0	0	0	0	0	0	0	0	0
82	F	Other	Medicare	86	46	95	35.7222	99	24.1	17.9	287	28	0.9	1.3	14	18	28	136	3.7	7.44	96	126	7	81	3	1	1	0	1	1	0	3	0	0	1	0	0	0	0	0	0	1	0	0	0	0	1	0	0
62	F	White	Other	91	58	121	35.9	98	10.3	16.8	130	26	0.7	1.3	15	11	22	132	5.2	7.41	107	136	4	26	15	1	0	0	1	1	1	1	1	1	1	1	0	0	0	0	0	0	0	0	0	0	1	0	0
55	F	Other	Medicaid	81	59	108	35.6111	100	16.8	13.4	135	24	0.5	1.2	13.8	12	24	137	4.4	7.46	108	197	4	24	15	1	0	1	1	1	1	3	0	1	1	1	0	0	0	0	0	0	0	0	0	0	0	0	0
57	M	White	Other	72	51	98	36.5556	100	8.9	13.2	151	44	1.5	1.5	15.9	27	25	132	4.6	7.42	97	269	5	29	15	1	0	1	0	0	0	5	1	0	1	0	1	0	0	0	0	0	0	0	0	0	1	0	0
64	F	Other	Medicaid	80	62	126	36.0556	100	14.1	14	134	19	0.6	1.1	13	11	22	135	4.4	7.49	111	167	3	35	15	1	0	0	0	0	1	1	1	0	1	0	0	0	1	0	0	1	0	0	0	0	1	0	0
82	M	Other	Medicare	99	57	110	36.8333	96	12.8	14	157	35.1	0.5	1.1	12.3	15	26	137	3.8	7.47	100	186	4	33	15	1	0	0	1	1	0	0	1	0	1	1	0	0	0	0	0	1	0	0	0	0	1	0	0
85	F	Other	Medicare	80	53	91	35.7	100	5.7	14.5	164	26.3	0.5	1.6	17.8	10	23	136	4.3	7.45	106	130	1	46	15	1	0	0	0	0	1	1	0	0	1	1	0	0	0	0	0	1	0	0	0	0	1	0	0
60	M	Other	Other	80	75	133	36.3889	100	8.5	12.3	149	38	0.7	1.4	15	13	25	130	3.9	7.37	103	201	2	22	15	1	0	0	1	0	0	1	1	0	1	0	0	0	0	0	0	1	0	0	0	0	1	0	0
40	M	Other	Other	66	66	116	36.5	100	4.8	12.3	116	23	0.6	1.5	15.9	13	24	131	5.8	7.4	103	146	2	20	15	1	0	0	1	0	1	1	0	0	1	1	0	0	0	0	0	1	0	0	0	0	1	0	0
59	M	Other	Medicaid	90	84	169	34.8	100	10.6	13.5	209	30	0.8	1.3	15.1	14	22	136	5.2	7.52	110	150	3	54	15	1	0	1	0	1	1	3	0	1	1	1	0	0	0	0	0	1	0	0	0	0	0	0	0
67	M	White	Other	67	39	79	35.1	100	8.5	11.9	91	32	0.9	1.5	16.8	17	22	136	5.1	7.46	106	201	2	32	15	1	0	0	0	0	0	3	0	0	1	1	0	0	0	0	0	1	0	0	0	0	0	0	0
71	F	Other	Medicare	79	63	119	36.3889	100	11.2	13.4	165	30	1.1	1.2	13.2	27	21	137	3.8	7.42	105	106	4	44	15	1	0	0	0	0	0	3	0	0	1	0	1	0	0	0	0	1	0	0	0	0	0	0	0
54	M	Other	Other	86	75	124	36.5556	100	15.6	12.8	152	45	1	1.5	16.6	17	21	139	3.7	7.39	108	114	2	37	15	1	0	1	1	0	0	2	0	0	1	1	0	0	0	0	0	1	0	0	0	0	0	0	0
32	M	Other	Other	95	72	134	36	100	32.5	14	241	35	5	2.7	29.4	33	22	136	5.4	7.38	107	164	6	46	15	1	0	1	1	0	0	3	0	0	1	0	0	0	0	1	0	1	0	0	0	0	1	0	0
72	F	Other	Medicare	78	69	145	37.0556	96	5	14	148	43.3	0.6	1.1	12.1	20	24	139	3.8	7.44	101	256	2	30	15	1	1	0	1	0	0	1	1	0	1	1	0	0	0	0	0	1	0	0	0	0	1	0	0
50	M	White	Medicare	83	51	113	34.9	100	5.1	16.4	101	22	4	1.2	13.8	22	24	136	4.2	7.57	106	183	3	37	15	1	0	0	0	0	1	6	0	1	1	0	0	0	0	1	0	0	0	0	0	0	0	0	0
72	M	White	Medicare	87	65	126	36.5	100	13.3	13.4	139	31	0.9	1.4	15.3	20	20	136	4.6	7.43	106	186	2	23	15	1	0	0	1	0	1	1	0	1	1	1	0	0	0	0	0	1	0	0	0	0	0	0	0
73	F	Other	Medicare	90	56	106	36.5	99	12.8	15.1	179	20	0.8	1.6	16.8	18	21	135	4.3	7.39	111	119	3	49	15	1	0	0	0	1	1	0	1	1	1	1	0	0	0	0	0	1	0	0	0	0	0	0	0
64	M	White	Medicare	70	53	98	36.5556	100	10.9	12.2	115	32	0.8	1.2	12.9	16	25	132	4.6	7.43	107	197	2	31	15	1	0	1	1	0	0	3	1	0	1	1	0	0	0	0	0	1	0	0	0	0	1	0	0
69	M	Other	Medicare	84	53	97	35.7	100	20.6	17.5	211	24	2.1	1.5	16.3	24	21	138	6.1	7.39	114	174	6	51	15	1	0	0	1	1	0	1	1	0	1	0	1	0	0	0	0	1	0	0	0	0	1	0	0
55	F	White	Other	73	85	143	36.7778	100	8.8	14.5	290	33.8	0.8	1	11.7	15	28	140	3.9	7.49	103	197	1	41	15	1	0	0	0	0	0	4	0	1	1	0	0	0	0	0	0	0	0	0	0	0	1	0	0
72	F	White	Medicare	87	42	113	36.1667	100	5.2	13.1	135	31	0.6	1.5	15.7	19	26	132	4.9	7.4	109	91	6	64	3	1	0	0	1	0	1	5	1	0	1	1	0	0	1	0	0	1	0	0	0	0	1	0	0
46	F	White	Other	89	53	119	35.5556	100	8.6	13.3	226	29	0.6	1.1	12.9	11	21	134	3.6	7.3	106	192	2	20	15	1	0	0	0	0	1	1	0	0	1	1	0	0	0	0	0	1	0	0	0	0	0	0	0
66	M	Other	Medicare	84	47	91	36.8333	100	13.1	12.6	192	29	0.9	1.5	15.9	17	23	129	4.5	7.35	101	170	2	35	15	1	0	0	1	0	1	1	1	1	1	1	0	0	0	0	0	1	0	0	0	0	1	0	0
73	F	Other	Medicare	82	57	111	36.4444	100	11.3	13.4	121	21	0.5	1.3	14.6	8	26	134	5	7.48	110	114	4	28	15	1	0	0	1	0	0	1	0	0	1	1	0	0	0	0	0	1	0	0	0	0	1	0	0
58	M	White	Other	85	55	104	36.6111	100	16.6	14.1	198	38	0.9	1.3	14.1	14	23	139	4.7	7.41	99	177	2	22	15	1	0	0	1	0	0	0	0	0	1	1	0	0	0	0	0	1	0	0	0	0	0	0	0
68	M	White	Other	92	52	101	36.8333	100	15	13.2	121	27	0.8	1.3	13.8	12	26	135	4.7	7.46	106	207	2	23	15	1	0	0	1	0	0	3	0	0	1	1	0	0	0	0	0	1	0	0	0	0	1	0	0
72	F	White	Other	80	55	126	36.2778	99	14	16.3	199	27	0.7	1.2	13.1	12	24	135	4.4	7.53	105	135	3	25	15	1	0	0	1	0	1	0	0	1	1	0	0	0	0	0	0	1	0	0	0	0	1	0	0
85	F	White	Medicare	51	39	123	35.7222	95	8.8	13.2	234	38.3	0.7	1	12.3	11	27	139	3.5	7.43	102	195	2	42	14	1	0	0	0	0	1	2	0	0	1	1	0	0	0	0	0	0	0	0	0	0	0	0	0
87	M	White	Medicare	99	61	110	36.7	100	13.7	14.4	108	19	0.7	1.7	18.6	13	20	136	4	7.41	110	106	2	37	15	1	1	0	0	0	1	1	1	1	1	0	0	0	0	0	0	1	1	0	0	0	1	0	0
71	F	White	Other	102	59	106	36.2	100	16.8	12.8	160	24	0.9	1.2	13.6	8	21	133	5.2	7.41	107	194	4	39	15	1	0	1	0	0	0	3	1	1	1	0	1	0	0	0	0	1	0	0	0	0	1	0	0
85	M	White	Other	87	61	108	35.3	100	13.1	13.4	105	28	0.9	1.2	13.4	18	23	133	5.9	7.31	105	161	3	33	15	1	0	0	0	0	1	3	0	0	1	0	1	0	0	0	0	1	0	0	0	0	0	0	0
68	M	White	Medicare	68	56	105	36.5	100	14.3	12.8	118	39	1.2	1.5	16.4	14	22	135	4.2	7.36	104	183	3	22	15	1	0	0	0	0	0	2	1	0	1	1	0	0	0	0	0	1	0	0	0	0	1	0	0
61	F	White	Other	83	60	113	36.9444	97	14.9	12.4	147	38.3	0.8	1.3	13.6	18	16	135	3.9	7.4	107	310	3	26	15	0	0	0	1	0	1	2	0	1	1	0	0	0	0	0	0	1	0	0	0	0	0	0	0
59	F	White	Other	112	46	104	36.5556	100	17.3	14.6	264	26	2.4	1	11.2	75	20	137	5.5	7.37	110	137	5	33	15	1	0	0	1	0	1	3	0	1	1	0	1	0	0	0	0	1	0	0	0	0	0	0	0
61	M	White	Other	71	62	112	36.9	100	12.6	13.9	150	27	1.1	1.3	14.7	21	23	136	4.5	7.42	107	179	4	27	15	1	0	0	0	0	1	0	0	1	1	1	0	0	0	0	0	1	0	0	0	0	0	0	0
74	M	White	Medicare	76	65	119	36.0556	98	7.5	14.6	174	28	0.9	1.5	16.7	16	24	139	5	7.44	111	138	2	28	14	1	0	0	1	0	1	2	0	1	1	1	0	0	0	0	0	1	0	0	0	0	0	0	0
59	M	White	Other	78	67	110	36.1111	100	9.1	14.4	143	36.6	1	1	11.7	19	26	141	4.1	7.4	104	150	8	29	14	0	0	0	0	0	0	1	0	1	1	1	0	0	0	0	0	0	0	0	0	0	1	0	0
68	M	White	Medicare	88	56	96	36.4444	100	15.1	15.1	108	33	1	1.5	16.2	22	26	136	4.7	7.37	105	113	4	37	15	1	0	1	1	0	1	5	0	0	1	1	0	0	0	0	0	1	0	0	0	0	1	0	0
76	M	Other	Medicare	80	63	116	36.3889	100	17.6	14.4	149	45	0.9	1.4	15.3	20	22	140	4.2	7.37	106	146	2	47	15	1	0	0	0	0	1	3	0	1	1	1	0	0	0	0	0	1	0	0	0	0	1	0	0
56	M	White	Other	77	66	118	35.4	100	14	13.6	117	28	0.8	1.3	15	10	24	136	5	7.42	108	136	1	18	15	1	0	0	0	0	1	2	1	1	1	1	0	0	0	0	0	0	0	0	0	0	1	0	0
53	M	White	Other	52	53	124	36.7222	100	13.7	12	101	28	0.7	1.5	16.1	14	23	140	5.9	7.35	110	182	4	32	15	1	0	0	0	0	1	3	0	1	1	0	0	0	0	0	0	1	0	0	0	0	0	0	0
84	M	White	Medicare	62	40	109	36.3889	100	14.2	12.8	141	21	1.2	2	22	27	22	137	5.4	7.37	110	234	7	47	15	1	0	0	1	1	0	6	1	0	1	0	0	0	0	0	0	1	0	0	0	0	1	0	0
55	M	White	Other	89	109	189	35.8889	95	11.5	13.9	165	36.8	2.4	1.1	13.3	38	22	135	4.7	7.35	101	447	6	19	15	0	0	0	1	1	1	2	0	0	1	0	1	0	0	0	0	0	0	0	0	0	0	0	0
59	M	White	Other	80	54	126	36.6667	100	20.2	11.9	194	33	0.9	1.5	16.2	11	22	133	5.8	7.43	103	192	1	55	3	1	0	1	0	0	0	1	0	0	1	1	0	0	0	0	0	0	0	0	0	0	0	0	0
65	M	White	Medicare	84	59	116	36.4444	99	17.1	14.6	173	23	0.8	1.5	15.9	14	23	126	3.4	7.34	100	330	5	35	15	1	1	1	0	1	0	5	0	1	1	1	0	0	0	0	1	1	1	0	0	0	1	0	0
71	M	White	Medicare	86	72	132	36.3889	98	10.3	16.6	62	30	1	1.7	17.8	13	21	134	4.2	7.26	114	148	3	35	15	1	0	0	0	1	1	5	1	1	1	0	0	0	0	0	0	1	0	0	0	0	1	0	0
81	M	Other	Medicare	120	54	102	35.2778	100	5	12.8	65	34	0.8	1.5	16.4	18	21	138	3.7	7.38	107	123	4	39	15	1	0	1	0	0	0	5	0	0	1	1	0	1	0	0	0	1	0	0	0	0	1	0	0
70	M	White	Medicare	66	51	133	36.3889	100	13.7	13	119	40	1.1	1.4	14.9	12	21	136	3.7	7.38	106	135	1	30	15	1	0	0	0	0	0	2	1	0	1	1	0	0	0	0	0	1	0	0	0	0	1	0	0
61	M	White	Other	86	79	130	37.5	98	15.7	13.3	230	44.9	1.1	1.1	11.9	19	24	142	4.3	7.32	100	178	3	41	15	1	0	0	0	1	0	0	1	1	1	0	0	0	0	0	0	1	0	0	0	0	1	0	0
63	M	White	Other	68	77	139	36.8333	95	8.2	13.2	103	34.4	1	1.2	13.4	12	24	135	4.7	7.45	105	155	4	27	15	1	0	0	1	1	0	2	0	0	1	0	0	0	0	0	0	1	0	0	0	0	1	0	0
83	M	White	Other	80	52	106	36.3	100	12.4	13.7	131	40	1	1.7	19.1	25	25	136	3.7	7.43	103	108	2	37	15	1	0	0	1	0	1	3	1	1	1	1	0	0	0	0	0	0	0	0	0	0	1	0	0
57	F	Other	Medicare	76	54	114	36.6667	100	13.2	13.1	153	28	0.4	1	11	8	23	134	4	7.38	108	249	4	22	15	1	0	0	1	0	0	0	1	0	1	0	0	0	0	0	0	1	0	0	0	0	1	0	0
51	M	White	Medicaid	76	66	124	36.6111	100	12.9	13.2	133	34	1.3	1.2	13.2	19	23	138	3.8	7.4	105	184	4	26	15	1	0	0	0	0	0	3	0	0	1	0	1	0	0	0	0	1	0	0	0	0	0	0	0
65	M	White	Medicare	70	56	125	36.9444	100	22.6	17.2	278	22	2.3	1.5	15.9	66	25	137	3.7	7.37	100	188	5	43	15	1	0	0	0	1	0	3	0	0	1	0	1	0	0	0	0	1	0	0	0	0	1	0	0
75	M	White	Other	82	60	138	36.7222	100	9.2	13.2	134	27	0.5	1.5	15.8	10	24	137	4	7.42	106	192	2	29	15	1	0	0	0	0	1	4	0	0	1	1	0	0	0	0	0	1	0	0	0	0	1	0	0
75	F	Other	Other	80	61	159	36.7222	97	7.3	13.3	83	21	0.9	1.4	15	15	24	135	4.3	7.47	109	197	2	31	15	1	0	0	1	0	0	2	1	0	1	1	0	0	0	0	0	1	0	0	0	0	1	0	0
72	F	Other	Medicare	60	42	127	34.4444	100	5.7	16.4	198	28	5.2	1.2	13.1	40	25	132	3.5	7.52	93	129	7	45	15	1	0	1	1	1	1	6	1	1	1	0	0	0	0	1	0	1	0	0	0	0	0	0	0
66	F	Other	Other	60	57	133	36.7222	100	7.6	12.2	140	23	0.7	1.8	20.2	9	24	140	3.1	7.5	109	181	4	28	15	1	0	0	1	0	0	2	0	0	1	1	0	0	0	0	0	1	0	0	0	0	0	0	0
63	F	White	Other	68	51	118	36.5556	100	17.9	12.9	248	26	1	1.1	12	25	23	134	6.3	7.4	106	165	4	40	15	1	0	0	0	0	1	3	0	0	1	1	0	0	1	0	0	1	0	0	0	0	1	0	0
74	F	White	Medicare	79	49	114	36	95	18.9	13.1	279	41.4	0.9	1.1	13.3	15	18	138	4.5	7.3	102	177	2	35	15	1	1	1	0	0	1	0	0	1	1	1	0	0	1	0	0	1	0	0	0	0	1	0	0
57	M	White	Other	94	70	125	35.2	100	8.8	13.8	171	32	0.6	1.4	15.3	11	27	133	3.8	7.4	105	181	2	26	15	1	0	0	0	1	1	3	0	1	1	0	0	0	1	0	0	1	0	0	0	0	1	0	0
50	M	Other	Other	75	65	83	36.1667	100	7.7	13.7	196	39.3	0.7	1.4	14.5	24	24	134	3.7	7.4	100	154	3	18	15	1	0	1	0	1	1	1	0	1	1	1	0	0	0	0	0	1	0	0	0	0	1	0	0
64	M	Other	Other	89	56	120	35.8	100	11.3	13.2	149	31	1	1.3	13.7	19	23	138	5.1	7.4	107	164	1	28	15	1	0	0	0	0	0	4	0	0	1	1	0	0	0	0	0	1	0	0	0	0	0	0	0
69	M	White	Other	112	47	88	36.8	100	10	12.5	194	23	1.4	1.6	17.4	25	25	134	5.2	7.46	107	132	6	32	15	1	0	0	1	1	1	5	1	1	1	0	1	0	0	0	0	0	0	0	0	0	1	0	0
83	M	White	Medicare	97	69	118	36.3889	100	11.8	12.9	202	31	1	1.3	14.6	20	22	133	4.8	7.41	106	163	2	46	3	1	0	0	0	0	0	7	0	0	1	1	0	0	0	0	0	0	0	0	0	0	1	0	0
77	M	White	Medicare	80	69	124	36.5	100	11.7	13.6	114	26	0.7	1.2	13.8	12	25	136	5.5	7.36	106	135	1	57	3	1	1	0	0	0	1	7	0	1	1	0	0	0	0	0	0	1	0	0	0	0	0	0	0
69	M	Other	Medicare	80	61	107	34.6	100	9.9	12.6	112	28	0.8	1.5	16.4	10	24	132	5	7.47	107	148	2	55	15	1	0	0	0	0	0	4	0	0	1	1	0	0	0	0	0	1	0	0	0	0	1	0	0
57	M	Other	Medicaid	80	52	99	36.6111	99	17.7	12.3	208	24	1.2	1.5	15.9	36	24	132	6.2	7.5	104	172	2	47	15	1	0	0	0	1	1	3	0	0	1	1	0	0	0	0	0	1	0	0	0	0	1	0	0
46	M	White	Medicare	80	60	151	36.0556	100	7.5	12.1	133	27	2.3	1.3	14.9	33	24	138	5.4	7.3	108	64	6	38	15	1	0	0	1	0	1	4	0	1	1	0	1	0	1	0	0	1	0	0	0	0	1	0	0
73	M	White	Medicare	73	61	140	36.6111	92	9	13.7	263	28.7	1.4	1.4	14.7	57	23	138	4.6	7.49	103	452	2	35	15	1	0	1	1	0	1	1	1	1	1	1	0	0	0	0	0	1	0	0	0	0	1	0	0
63	M	White	Other	61	69	114	36.5556	100	14.3	13.2	146	30	1	1.4	15.5	24	23	136	4.2	7.42	107	164	2	37	15	1	0	0	1	0	0	1	1	1	1	1	0	0	0	0	0	1	0	0	0	0	0	0	0
42	M	White	Other	100	72	120	36.6667	100	10.2	15.8	130	23	1.1	1.7	18.2	18	23	136	5.1	7.31	107	221	3	32	15	1	0	1	1	0	0	7	0	0	1	1	0	0	0	0	0	1	0	0	0	0	0	0	0
76	F	White	Other	80	47	91	36.4444	100	10.2	13.5	153	20	0.8	1.4	16	25	22	136	5.1	7.35	112	189	2	29	15	1	0	0	0	1	1	2	1	0	1	1	0	0	0	0	0	1	0	0	0	0	0	0	0
50	M	White	Other	74	68	124	36.5556	99	19	15.2	193	29	0.9	1.1	11.6	19	24	134	4	7.3	108	123	1	39	3	1	0	0	0	0	1	4	0	1	1	0	0	0	1	0	0	0	0	0	0	0	1	0	0
66	M	White	Medicare	80	66	125	35.9	100	3.8	15	114	23.9	1.2	1.4	15.4	18	25	133	4.8	7.37	104	148	3	20	15	1	0	0	1	0	1	3	1	0	1	1	0	0	0	0	0	1	0	0	0	0	1	0	0
68	F	White	Other	84	67	125	36.9	99	13.8	14.1	154	29	0.9	1.2	13.7	21	24	135	5.2	7.29	106	203	2	30	15	1	0	0	1	0	1	4	0	1	1	1	0	0	1	0	0	1	0	0	0	0	1	0	0
57	M	Other	Other	93	105	170	37	99	13	13.2	159	44	0.7	1.6	17.1	7	24	138	3.7	7.41	105	102	1	23	15	1	1	1	0	0	0	0	0	0	1	1	0	0	0	0	0	1	0	0	0	0	1	0	0
52	F	White	Medicare	80	57	108	36.2	98	14.6	16	207	26	0.9	1.3	14.1	29	25	134	4.7	7.43	107	203	4	38	15	1	0	0	0	1	1	2	0	0	1	0	0	1	1	0	0	1	0	0	0	0	1	0	0
65	M	White	Medicare	80	58	112	35.6	100	12.5	13.6	138	32	0.9	1.5	16.5	15	23	135	4.9	7.35	105	188	3	28	15	1	0	0	0	1	0	4	1	0	1	0	0	0	0	0	0	0	0	0	0	0	1	0	0
68	F	Other	Medicare	74	65	120	36.5	100	5.7	12.9	100	32	0.5	1.4	15.2	10	20	137	3.8	7.42	109	174	2	27	15	1	0	0	0	0	1	1	0	1	1	1	0	0	0	0	0	1	0	0	0	0	1	0	0
60	M	White	Other	80	75	127	36.3333	100	7.3	13.1	121	36	1.2	1.2	13.1	17	23	136	3.7	7.35	102	123	4	33	15	1	0	1	1	1	0	8	0	0	1	0	0	0	0	0	0	1	0	0	0	0	1	0	0
75	M	White	Other	94	59	95	36.7	97	20.4	13.2	172	30	1.3	1.4	15.8	22	22	137	4.8	7.33	101	204	5	48	15	1	0	0	0	1	0	4	1	1	1	0	1	0	0	0	0	1	0	0	0	0	0	0	0
67	M	White	Other	84	57	85	36.1	98	12.2	14.1	126	32	1.5	1.4	14.9	28	23	132	5.9	7.37	104	158	3	46	15	1	0	0	0	0	0	6	1	1	1	0	1	0	0	0	0	1	0	0	0	0	0	0	0
66	M	White	Other	76	38	93	35.7222	100	4.3	13.2	82	46	0.5	1.5	16.1	8	24	138	3.6	7.45	104	125	2	32	15	1	0	0	0	0	0	5	0	0	1	1	0	0	0	0	0	1	0	0	0	0	1	0	0
76	M	White	Other	69	54	99	36.5556	98	10.9	14.8	299	26	1.1	1.3	15	22	25	138	6.8	7.46	108	158	1	69	3	1	0	0	0	0	1	8	0	1	1	1	0	0	0	0	0	0	0	0	0	0	1	0	0
78	F	Other	Medicare	67	51	118	36.2	100	14.6	15.6	114	22	0.8	1.5	16.6	23	24	134	4.8	7.53	108	172	3	40	15	1	0	0	1	1	1	4	1	0	1	1	0	0	0	0	0	1	0	0	0	0	1	0	0
53	M	White	Other	107	64	101	36.6111	98	21.2	14	305	37.6	0.9	1.1	11.1	24	17	135	4.8	7.39	98	544	3	24	15	0	0	0	1	1	1	0	0	0	1	0	0	0	0	0	0	0	0	0	0	0	0	0	0
74	M	Other	Medicare	107	42	77	37.7778	100	11.9	13.1	156	36	0.8	1.4	15.8	13	20	136	4.5	7.41	102	144	2	46	15	1	0	0	0	0	0	1	0	0	1	1	0	0	0	0	0	1	0	0	0	0	1	0	0
78	M	Other	Other	80	56	131	36.3889	100	12.6	12.3	140	24	1	1.3	13.6	20	22	135	4.4	7.41	108	204	2	29	15	1	0	0	1	0	0	3	0	0	1	1	0	0	0	0	0	1	0	0	0	0	1	0	0
78	F	White	Medicare	78	29	108	35.2	92	6.7	13.1	119	26	0.7	1.2	12.8	14	23	133	4.4	7.42	112	122	3	42	15	1	0	0	0	1	0	4	1	1	1	0	0	0	0	1	0	0	0	0	0	0	1	0	0
83	M	White	Medicare	92	62	125	36.6667	100	14.8	13.3	146	38	0.7	1.4	15.3	15	22	137	3.5	7.39	105	81	3	26	15	1	0	0	1	0	0	3	1	0	1	1	0	0	0	0	0	1	0	0	0	0	0	0	0
70	M	White	Medicare	82	34	101	36.6667	100	17	14.2	177	29	1.5	1.3	14.1	38	21	132	5.5	7.42	109	179	6	71	15	1	0	0	0	1	1	6	0	1	1	0	1	0	0	0	0	1	0	0	0	0	1	0	0
53	M	White	Other	82	63	112	36.0556	98	19.5	13.4	186	33	0.9	1.5	16.5	13	23	135	6	7.42	105	191	1	59	3	1	0	0	0	0	1	4	0	0	1	0	0	0	0	0	0	1	0	0	0	0	1	0	0
63	F	Other	Other	94	72	126	37.2778	98	4.9	12.4	89	29.7	0.8	1	11.1	17	29	132	5.4	7.45	96	220	4	26	15	0	0	0	1	1	0	2	0	0	1	0	0	0	0	0	0	0	0	0	0	0	0	0	0
85	F	White	Medicare	74	41	100	36.4444	100	9.5	13.5	261	34	0.7	1.5	16.7	14	27	139	3.7	7.39	103	121	3	31	15	1	0	0	1	0	1	0	1	1	1	1	0	0	1	0	0	0	0	0	0	0	1	0	0
54	M	White	Other	75	56	102	36.8333	100	19	15.1	125	31	1.6	1.4	15.8	30	24	132	5.8	7.36	100	205	4	31	15	1	0	0	1	0	1	3	0	0	1	0	1	0	0	0	0	0	0	0	0	0	1	0	0
59	M	White	Other	73	55	88	36.5556	98	26	12.8	181	42	1	1.6	17.2	22	19	139	4.4	7.37	106	134	1	37	15	1	0	0	0	0	1	4	0	1	1	1	0	0	0	0	0	1	0	0	0	0	0	0	0
86	M	White	Other	80	73	117	36.6667	100	20.7	13.2	194	38	0.9	1.3	14.7	13	21	138	4.3	7.4	109	173	3	53	15	1	0	0	0	0	1	4	1	0	1	0	1	0	0	0	0	1	0	0	0	0	1	0	0
67	F	White	Other	76	48	117	36.2	97	12.7	14.6	132	26	0.9	1.5	16.5	18	23	135	4.8	7.43	106	185	2	37	15	1	0	1	1	0	0	4	0	1	1	1	0	0	0	1	0	1	0	0	0	0	1	0	0
46	M	White	Other	73	58	106	36.6111	100	18.3	12.9	191	33.5	0.6	1.3	15.1	14	25	135	4.1	7.43	107	139	2	21	15	1	0	0	1	0	1	2	0	1	1	1	0	0	0	0	0	0	0	0	0	0	1	0	0
76	F	White	Medicaid	80	53	134	35.4	100	10.2	12.7	141	26	0.5	1.6	17.4	12	22	133	4.3	7.36	107	141	2	55	3	1	0	0	0	0	0	3	0	0	1	0	0	0	0	0	0	1	0	0	0	0	0	0	0
66	M	White	Other	59	51	122	37.0556	100	12.5	13.1	277	23	0.6	1.4	15.4	14	26	134	5	7.42	106	144	4	59	3	1	0	1	0	1	1	3	0	0	1	1	0	0	0	0	0	1	0	0	0	0	1	0	0
55	M	Other	Other	97	75	145	36.7778	97	12	13.1	193	39.6	0.9	1.4	14.8	14	25	136	3.2	7.35	108	169	3	29	15	1	0	1	1	0	0	3	0	0	1	1	0	0	0	0	0	1	0	0	0	0	1	0	0
82	F	White	Medicare	80	31	107	36.8	100	23.3	12.1	104	25	1.3	1.3	14.5	29	23	138	5.1	7.46	107	196	7	53	15	1	0	0	1	0	0	7	0	1	1	0	1	0	0	0	0	1	0	0	0	0	1	0	0
46	M	White	Other	80	45	92	36.5	100	10.9	13.4	157	40	0.6	1.3	13.7	13	25	136	4	7.4	103	154	1	22	15	1	0	0	0	0	0	1	0	0	1	1	0	0	0	0	0	1	0	0	0	0	1	0	0
76	F	Other	Medicare	80	56	89	36.5556	100	9.6	13.9	98	35	0.8	1.4	15	9	20	137	3.8	7.44	108	160	4	37	15	1	0	0	0	0	0	3	0	0	1	0	1	0	0	0	0	1	0	0	0	0	1	0	0
66	M	White	Other	80	57	109	37	100	17.8	12.6	191	27	0.8	1.5	15.9	11	30	137	4.6	7.51	101	170	1	30	15	1	0	0	0	0	1	0	1	0	1	1	0	0	0	0	0	1	0	0	0	0	0	0	0
66	M	White	Medicare	87	54	97	36.5	100	20.1	19.8	267	20	0.9	1.4	14.6	21	24	139	4.5	7.38	106	159	2	46	3	1	0	0	1	0	1	3	0	1	1	0	0	0	0	0	0	1	0	0	0	0	0	0	0
62	M	White	Medicare	74	61	101	36.8333	100	14.1	11.9	169	32	0.8	1.2	13.5	17	26	137	5	7.34	107	146	4	43	15	1	0	0	0	1	0	3	1	0	1	0	0	0	0	0	0	1	0	0	0	0	1	0	0
58	F	White	Other	88	67	120	36.5	99	13	12.7	120	29	0.6	1.2	13.3	9	22	135	4.3	7.48	105	160	1	23	15	1	0	0	0	0	0	1	0	0	1	1	0	0	0	0	0	0	0	0	0	0	1	0	0
66	M	White	Other	77	56	117	36.5556	100	10.8	13.7	129	30	1.3	1.4	14.8	20	23	136	4.6	7.31	108	94	5	37	15	1	0	0	0	0	0	6	0	0	1	0	1	0	0	0	0	1	0	0	0	0	1	0	0
73	M	Other	Other	95	49	92	36.5556	98	11.3	11.4	98	25.9	1.2	1.5	15.9	24	20	133	5.1	7.27	109	237	5	47	15	1	0	0	0	0	0	6	0	0	1	0	1	0	0	0	0	1	0	0	0	0	0	0	0
55	M	White	Other	83	64	129	36.8889	95	19.6	12.1	126	34	1	1.5	16.5	18	29	132	3.7	7.45	95	244	3	24	15	1	1	1	1	1	0	4	0	1	1	0	0	0	0	1	0	1	0	0	0	0	1	0	0
70	M	White	Other	64	42	130	36.6111	96	12.7	14.6	161	33.9	3.1	1.1	11.5	70	20	138	4.5	7.34	104	144	8	40	15	1	0	1	1	1	0	3	1	0	1	0	1	0	0	0	0	1	0	0	0	0	1	0	0
68	M	White	Medicare	84	74	133	36.7222	96	9.6	13.9	114	30	0.9	1.2	13.4	19	21	136	4.6	7.37	114	191	1	42	15	1	0	0	0	0	1	6	1	1	1	1	0	0	0	0	0	1	0	0	0	0	0	0	0
79	M	Other	Other	80	61	99	35.9	99	20.8	12.7	179	34	1	1.2	12.8	23	21	134	4.9	7.39	107	213	2	45	15	1	0	1	1	0	0	7	0	0	1	1	0	0	0	0	0	1	0	0	0	0	0	0	0
72	M	White	Medicare	88	69	135	36	100	8.6	12.3	136	26	0.9	1.2	13.8	13	23	134	5.2	7.34	110	143	2	65	3	1	0	1	0	0	1	5	0	1	1	1	0	0	0	0	0	1	0	0	0	0	0	0	0
80	F	Other	Medicaid	80	109	226	34.7222	100	11.3	16.9	108	38	1.3	1.6	17.2	26	21	137	4.3	7.4	96	169	6	49	15	1	0	0	0	0	0	6	0	0	1	0	1	0	0	0	0	1	0	0	0	0	1	0	0
65	F	White	Medicare	81	48	84	35.9	99	9.5	13.7	67	24	0.9	1.3	13.7	21	23	133	5.2	7.4	104	285	6	58	3	1	0	0	1	1	0	5	0	1	1	0	1	0	0	0	0	1	0	0	0	0	0	0	0
48	F	White	Other	68	50	94	36.5	100	12.3	13.9	155	25	0.7	1.3	13.9	12	21	132	4.6	7.44	109	160	3	52	3	1	0	0	0	0	1	1	0	0	1	1	0	0	0	0	0	1	0	0	0	0	1	0	0
64	M	White	Other	80	44	109	35.8	100	9.8	13.2	83	25	0.6	1.3	15	12	24	134	5	7.43	109	283	1	34	15	1	0	0	0	0	1	3	0	1	1	1	0	0	0	0	0	1	0	0	0	0	1	0	0
75	M	White	Other	98	49	102	35.4	97	20	13.1	115	39	1	1.5	15.8	19	19	140	5.3	7.41	109	194	5	70	3	1	0	0	0	0	0	4	1	0	1	0	1	0	0	0	0	1	0	0	0	0	0	0	0
69	F	White	Other	51	66	140	35.9	99	6.7	14.7	222	31.8	0.9	1.2	13.5	19	28	141	3.7	7.45	107	163	1	27	15	1	0	0	0	0	1	1	0	1	1	1	0	0	0	0	0	0	0	0	0	0	1	0	0
71	F	White	Medicare	71	63	134	35.1	100	13.1	15	171	29	0.7	1.5	16.2	18	24	137	5.1	7.46	108	136	1	40	15	1	0	0	0	0	0	1	1	1	1	1	0	0	0	0	0	1	0	0	0	0	0	0	0
60	M	White	Medicare	71	61	132	36.3333	100	10.6	13.9	152	30	1.2	1.3	13.9	13	20	134	5.4	7.38	106	131	5	25	15	1	0	0	0	0	0	2	0	0	1	0	1	0	0	0	0	1	0	0	0	0	1	0	0
57	M	White	Other	84	73	117	36.3889	97	11.6	13.7	165	34	0.8	1.4	15.3	16	24	138	3.6	7.34	110	126	3	26	15	1	0	1	1	0	1	3	0	1	1	0	0	1	0	0	0	1	0	0	0	0	0	0	0
60	M	Other	Other	70	55	102	36.5	99	12.9	12.8	200	36	0.9	1.3	14.5	16	26	136	4.5	7.4	104	113	3	25	15	1	0	0	1	0	0	0	0	1	1	1	0	0	0	0	0	1	0	0	0	0	1	0	0
67	M	White	Other	79	57	114	36.3889	100	16.2	13.3	111	31	1.1	1.5	16.2	19	25	136	6	7.41	109	184	2	25	15	1	0	0	1	0	1	3	0	0	1	1	0	0	0	0	0	1	0	0	0	0	1	0	0
69	F	White	Other	74	49	105	36.3889	99	13.8	15.5	116	21	0.9	1.5	15.7	12	21	136	4.5	7.26	112	188	2	22	15	1	0	0	0	0	0	4	0	0	1	1	0	0	0	0	0	1	0	0	0	0	0	0	0
69	M	White	Medicare	71	49	108	36.1	100	6.1	14.4	113	22	1.7	1.4	15.5	25	22	135	4.9	7.41	109	153	5	38	15	1	0	0	1	0	0	2	0	0	1	0	1	0	0	0	0	1	0	0	0	0	1	0	0
73	M	White	Medicare	61	54	127	36.3889	100	11	13	129	33	1	1.3	13.7	22	21	137	4.3	7.51	108	66	2	36	15	1	0	0	0	0	0	1	1	1	1	1	0	0	0	0	0	1	0	0	0	0	0	0	0
66	M	White	Other	81	57	110	35.8	100	16.6	16.4	209	30	0.9	1.1	12.1	15	22	136	4.9	7.32	108	266	4	39	15	1	0	0	0	1	1	3	0	1	1	0	0	0	0	0	0	1	0	0	0	0	0	0	0
83	F	Other	Medicare	95	59	121	35.8	100	35.7	13.2	125	30	1	1.7	18.3	16	21	135	4.1	7.41	107	162	3	47	15	1	0	0	1	0	0	8	1	0	1	0	0	0	0	0	0	1	0	0	0	0	1	0	0
75	M	White	Other	77	62	122	36.8889	100	9.7	13.7	65	34	0.9	1.4	15.5	16	22	136	4.9	7.43	108	159	2	32	15	1	0	0	0	0	0	4	1	0	1	1	0	0	0	0	0	1	0	0	0	0	1	0	0
70	M	White	Other	91	54	133	35.6111	100	8.9	13.1	166	29	1	1.4	15.8	15	25	136	5.7	7.33	108	195	1	30	15	1	0	0	0	0	1	1	1	0	1	1	0	0	0	0	0	1	0	0	0	0	1	0	0
79	M	White	Medicare	80	64	120	36.4444	100	6.6	13.1	144	22	2.3	1.7	18.5	44	20	134	6.6	7.3	114	180	5	38	15	1	0	0	0	1	0	4	1	0	1	0	1	0	0	0	0	1	0	0	0	0	1	0	0
70	M	White	Other	90	63	121	36	96	23.6	13.1	101	28	0.7	1.2	12.8	10	20	141	4.2	7.4	112	157	2	40	15	1	0	0	1	0	1	4	0	0	1	1	0	0	0	0	0	1	0	0	0	0	0	0	0
56	M	White	Other	80	73	130	36.6667	100	27.5	13.9	194	36	0.8	1.4	15	14	25	134	4.6	7.41	101	185	2	57	3	1	0	0	1	0	0	6	0	0	1	1	0	0	0	0	0	1	0	0	0	0	0	0	0
44	M	White	Other	58	52	119	36.5	100	15.4	14.8	156	40.3	0.7	1	10.7	8	24	139	4.2	7.34	105	92	3	26	15	1	0	1	1	1	0	1	0	1	1	0	0	0	0	0	0	0	0	0	0	0	1	0	0
74	M	Other	Medicare	57	59	148	36.6111	99	4.8	13.2	283	45.3	1	1.2	12.9	8	27	139	4.1	7.43	101	117	2	30	15	0	0	0	1	0	1	0	0	0	1	1	0	0	0	0	0	0	0	0	0	0	0	0	0
60	M	White	Other	78	63	115	36.3	100	14.9	13.2	156	23.8	0.9	1.3	14.8	11	24	133	4.5	7.38	106	150	1	40	15	1	0	1	0	0	1	3	0	0	1	1	0	0	0	0	0	1	0	0	0	0	1	0	0
56	M	White	Other	82	46	94	36.9	97	13.9	13.3	213	30	0.8	1.1	13	18	25	136	5	7.42	109	160	2	22	15	1	0	0	0	0	1	3	0	1	1	0	0	0	0	0	0	1	0	0	0	0	0	0	0
64	M	White	Other	80	57	122	36.7222	99	10.9	13.5	145	29	0.8	1.5	16.7	16	23	134	4.9	7.36	106	248	6	26	15	1	0	0	1	1	0	4	1	0	1	0	0	0	0	0	0	1	0	0	0	0	1	0	0
85	M	White	Medicare	57	42	88	35.7	100	18.9	12.9	202	22	1	2.1	23.2	16	20	133	4.4	7.39	108	211	4	34	15	1	0	1	0	0	0	2	0	0	1	0	1	0	0	0	0	1	0	0	0	0	1	0	0
62	M	White	Other	72	56	100	36.4444	100	17.1	13.7	146	36	1.3	1.5	16.5	12	23	135	4.3	7.35	106	83	7	35	15	1	0	0	0	1	0	3	1	0	1	0	1	0	0	0	0	1	0	0	0	0	1	0	0
47	F	White	Medicare	89	73	129	37.3	100	33.9	14.5	277	17	0.7	1.4	15.1	19	22	134	4.1	7.41	103	127	3	47	15	1	0	0	1	0	0	4	0	1	1	1	0	0	0	0	0	1	0	0	0	0	1	0	0
64	M	White	Other	64	64	134	36.3333	98	4.5	13.7	184	42.1	1.4	1.1	13.4	34	17	135	4.6	7.22	101	142	3	40	15	1	0	0	0	0	0	1	0	1	1	1	0	0	1	0	0	1	0	0	0	0	0	0	0
84	M	White	Other	90	55	104	36.9444	100	24	12.9	198	32.5	0.7	1.3	15.2	13	21	134	3.8	7.36	111	119	3	40	15	1	0	0	1	0	1	2	0	1	1	1	0	0	0	0	0	0	0	0	0	0	1	0	0
83	M	White	Medicare	104	51	95	36.6	100	17.8	14.4	215	24	1.2	1.5	16.2	30	24	139	4.6	7.45	109	133	3	49	15	1	0	0	0	1	1	6	0	0	1	0	0	0	0	0	0	1	0	0	0	0	0	0	0
71	M	White	Medicare	73	68	128	36.6111	91	11.1	15.2	135	35.5	1.7	1	11	34	25	150	4.3	7.48	111	148	8	30	15	0	0	0	1	1	1	2	1	1	1	0	1	0	0	0	0	0	0	0	0	0	0	0	0
61	M	White	Other	74	46	104	36.6111	100	9.8	12.2	133	38	1	1.2	12.9	16	21	134	3.8	7.36	107	179	2	30	15	1	0	0	0	0	0	2	0	0	1	1	0	0	0	0	0	1	0	0	0	0	0	0	0
60	M	Other	Other	90	49	92	36.1111	100	11.6	12.8	213	23	1	1.3	15.1	11	24	135	6	7.41	106	215	1	26	15	1	0	0	0	0	1	1	0	1	1	0	0	0	1	0	0	1	0	0	0	0	0	0	0
78	M	White	Other	80	60	113	35.7222	100	5.6	14.8	67	24	1.4	1.2	13.9	31	22	134	4.6	7.36	102	181	4	38	15	1	0	0	0	0	1	4	0	1	1	0	1	0	0	0	0	1	0	0	0	0	0	0	0
58	M	Other	Other	80	69	123	36.4444	100	13.1	12.8	210	27	0.5	1.1	12	13	25	137	5.1	7.46	112	115	4	47	3	1	0	0	0	0	0	0	0	0	1	1	0	0	0	0	0	1	0	0	0	0	0	0	0
56	M	Other	Other	97	81	132	36.4444	100	14.8	12.8	141	40	0.8	1.7	18.5	9	23	135	5.2	7.4	102	195	5	25	15	1	0	0	1	0	0	1	0	0	1	1	0	0	0	0	0	0	0	0	0	0	1	0	0
64	M	White	Other	80	55	99	35.7	100	10.7	15.6	182	39	0.7	1.4	14.9	12	22	136	4	7.34	102	203	2	27	15	1	0	0	1	0	0	4	0	0	1	0	0	0	0	0	0	1	0	0	0	0	1	0	0
62	M	White	Other	71	60	118	36.7222	100	11.2	12.4	153	30	0.9	1.2	13.5	13	25	135	5.9	7.43	106	207	2	39	15	1	0	0	1	0	1	2	0	0	1	0	0	0	0	0	0	1	0	0	0	0	1	0	0
57	M	White	Other	86	58	101	36.5	100	17.6	13	129	29	0.9	1.3	13.7	15	24	136	5.4	7.38	109	239	2	28	15	1	0	0	0	0	0	4	1	0	1	1	0	0	0	0	0	1	0	0	0	0	0	0	0
68	M	Other	Other	65	71	120	36.6111	100	9.8	14.4	132	38	1.1	1.3	14.5	19	24	138	3.8	7.37	105	133	4	34	15	1	0	1	0	0	0	3	0	0	1	0	0	0	0	0	0	1	0	0	0	0	1	0	0
69	M	White	Other	90	55	119	35.7	100	5.2	14.5	115	23	0.6	1.3	14.6	8	23	136	4.3	7.39	107	136	2	37	15	1	0	0	1	0	1	5	1	0	1	1	0	0	0	0	0	0	0	0	0	0	1	0	0
75	M	White	Medicare	87	46	92	36.4	93	18	13.2	150	29	0.7	1.3	14.4	21	25	139	4.6	7.35	111	155	4	40	15	1	0	1	1	0	1	2	0	1	1	1	0	0	0	0	0	1	0	0	0	0	0	0	0
67	M	Other	Other	80	64	107	36.3	100	11.2	14	109	31	1.2	1.5	16.3	20	25	132	5.4	7.47	106	120	3	22	15	1	0	0	0	1	1	4	1	1	1	1	0	0	0	0	0	1	0	0	0	0	0	0	0
56	M	White	Other	79	89	121	36.9444	100	17.3	12.2	189	39	0.9	1.1	12	20	26	136	4.1	7.39	102	179	2	16	15	1	1	0	0	0	0	0	0	1	1	1	0	0	0	0	0	1	0	0	0	0	0	0	0
66	M	White	Medicaid	103	70	174	35.7	100	12.1	13.8	153	24	1	1.2	13.5	27	24	135	5.8	7.52	106	168	5	41	15	1	0	0	1	1	1	4	1	1	1	0	0	0	0	0	0	1	0	0	0	0	1	0	0
64	M	White	Other	80	56	104	38.2222	100	19.6	14.1	164	33	1	1.6	16.9	14	26	135	4.7	7.32	109	159	2	39	15	1	0	0	0	1	0	0	1	0	1	0	0	0	0	0	0	0	0	0	0	0	1	0	0
91	M	White	Medicare	61	38	114	35.1	100	14.4	13	161	24	0.9	1.3	14.1	36	23	132	4.5	7.45	104	150	2	32	15	1	0	0	0	1	1	6	0	0	1	1	0	0	0	0	0	1	0	0	0	0	1	0	0
71	F	White	Other	60	62	125	36.6667	98	5.2	12.9	146	29.5	1	1.1	11.8	18	26	140	3.6	7.46	105	121	1	30	15	1	0	0	0	0	1	1	0	1	1	1	0	0	0	0	0	0	0	0	0	0	1	0	0
73	M	White	Medicare	73	67	119	37.1667	97	15.3	13.5	279	33	0.9	1.6	17.8	12	22	137	5.4	7.41	104	182	6	39	15	1	0	1	0	1	0	0	0	1	1	0	0	0	0	1	1	1	0	1	0	0	1	0	0
63	M	White	Other	81	65	133	36.2778	99	14.1	13.2	118	29	1	1.7	19	17	24	133	5	7.44	104	181	4	29	15	1	0	0	1	0	1	2	0	1	1	0	1	0	0	0	0	1	0	0	0	0	1	0	0
60	M	Other	Other	83	65	119	35	100	8.7	13.1	102	22	1.4	1.5	16.8	24	22	134	5	7.42	105	201	1	32	15	1	0	0	0	0	0	2	1	1	1	1	0	0	0	0	0	1	0	0	0	0	1	0	0
56	M	Other	Medicare	80	60	102	36.6667	99	6	13.9	119	30	1.1	1.5	16.6	12	23	135	5.1	7.37	106	131	1	26	15	1	0	0	0	0	1	4	0	0	1	1	0	0	0	0	0	1	0	0	0	0	1	0	0
71	M	Other	Medicare	70	40	111	36.6	100	13.6	16	201	20	1.4	2.2	22.8	54	23	131	6.3	7.33	110	258	8	46	15	1	0	0	1	1	1	7	0	1	1	0	1	0	0	0	0	0	0	0	0	0	1	0	0
61	F	Other	Other	82	58	117	36.2778	100	10.6	15.1	187	28.9	0.8	1.1	11.8	17	24	138	3.7	7.44	106	169	5	27	15	1	0	0	1	1	1	0	0	1	1	1	0	0	0	0	0	1	0	0	0	0	1	0	0
73	F	White	Other	80	45	100	35.5	100	6.5	13.7	116	34	0.5	1.4	15.6	14	23	135	3.7	7.45	100	107	1	30	15	1	0	0	0	0	0	2	0	1	1	1	0	0	0	0	0	0	0	0	0	0	1	0	0
48	M	Other	Other	82	77	139	35.7	100	6.5	15.8	188	20.1	10.9	1.5	16.9	40	23	132	4.6	7.38	98	158	4	45	15	1	0	0	0	0	1	5	0	1	1	0	0	0	0	1	0	0	0	0	0	0	0	0	0
63	F	Other	Other	69	87	129	36.2778	97	7	12.6	166	35.8	0.6	1.1	13	14	23	139	4	7.41	106	151	2	27	15	0	0	0	1	0	1	0	1	0	1	0	0	0	0	0	0	0	0	0	0	0	0	0	0
67	M	White	Other	70	60	131	36.3333	100	8.3	12.4	121	36	0.7	1.2	13.4	15	24	133	5.9	7.4	102	155	4	31	15	1	0	0	1	1	0	4	0	0	1	0	0	0	0	0	0	1	0	0	0	0	1	0	0
70	F	White	Other	102	57	113	36.5	100	13.1	12.9	261	24	0.4	1.2	12.9	11	22	135	4.5	7.4	106	195	2	34	15	1	0	0	0	0	1	2	0	1	1	1	0	0	0	0	0	0	0	0	0	0	1	0	0
76	M	White	Medicare	99	57	116	36.4444	100	11.8	14.2	174	23	0.8	1.6	17.3	14	25	132	3.9	7.6	103	154	6	39	15	1	0	0	1	1	1	4	1	1	1	1	0	0	0	0	0	1	0	0	0	0	1	0	0
53	M	Other	Other	93	55	92	36.3333	100	12.8	13.5	184	35	0.9	1.5	15.8	13	22	135	5.4	7.45	109	153	1	20	15	1	0	0	0	0	1	0	0	1	1	1	0	0	0	0	0	1	0	0	0	0	0	0	0
72	F	Other	Medicare	85	62	126	35.7	97	14.2	14.9	147	28	0.9	1.6	17.5	22	22	137	4.7	7.38	109	163	4	37	15	1	0	0	0	0	1	2	1	1	1	0	1	0	0	0	0	1	0	0	0	0	1	0	0
69	F	Other	Medicare	80	60	118	36.9444	100	9	14.1	119	23	1.1	1.6	17.3	17	23	134	4.8	7.35	106	156	5	34	15	1	0	0	1	0	0	6	1	0	1	0	1	0	0	0	0	1	0	0	0	0	1	0	0
50	M	White	Other	75	54	112	36.6111	100	8	13.8	141	34	0.9	1.2	13	15	22	135	6.3	7.42	105	185	2	12	15	1	0	1	1	0	1	3	0	1	1	1	0	0	0	0	0	0	0	0	0	0	1	0	0
63	M	White	Other	70	46	88	35.7	96	19.2	13.6	139	24	1	1.6	17.8	15	22	135	4.3	7.4	107	171	5	41	15	1	0	0	0	0	0	7	0	0	1	0	1	0	0	0	0	1	0	0	0	0	0	0	0
63	F	Other	Other	82	46	88	35.1667	100	4.5	13.6	122	29	0.7	1.2	13.7	20	24	136	4.1	7.46	107	139	1	39	15	1	0	0	0	0	1	4	0	0	1	1	0	0	0	0	0	1	0	0	0	0	1	0	0
53	M	White	Other	73	71	136	36.1	100	10.6	14	220	28	0.8	1.1	11.5	20	23	134	4.6	7.4	106	139	3	48	3	1	0	0	0	1	1	4	0	1	1	1	0	0	0	0	0	1	0	0	0	0	0	0	0
72	M	White	Medicare	95	71	149	36.8333	100	13.4	14.4	113	22	1.9	1.6	17.1	35	22	136	5	7.29	107	265	6	35	15	1	0	0	0	1	0	3	1	0	1	0	1	0	0	0	0	1	0	0	0	0	1	0	0
79	M	Other	Other	76	50	120	36.3889	100	8.2	13.9	95	22	1.5	1.4	15.1	26	22	131	4.8	7.46	106	210	6	40	15	1	0	1	1	1	0	9	0	0	1	0	1	0	0	0	0	1	0	0	0	0	1	0	0
68	F	Other	Medicare	75	51	114	36.6111	94	12	12.7	267	30.6	0.8	1.1	11.5	9	24	140	4	7.43	102	138	5	20	15	0	0	0	1	1	0	1	0	0	1	0	0	0	0	0	0	0	0	0	0	0	0	0	0
65	F	White	Medicare	80	49	105	35.8	100	8.8	15	231	28.1	0.8	1.2	13.8	23	27	130	5.2	7.32	99	166	4	28	15	1	0	0	1	1	1	3	0	0	1	1	0	0	0	0	0	0	0	0	0	0	1	0	0
56	M	White	Other	84	59	105	36.7778	100	18.3	20.4	238	21	0.8	1.9	20.4	15	22	134	5.4	7.3	107	174	7	43	15	1	0	0	1	1	1	5	1	1	1	0	0	1	1	0	0	1	0	0	0	0	1	0	0
66	M	White	Medicare	68	45	126	36.1	100	20.1	15.2	417	27	1.2	1.6	17.5	20	20	135	6.5	7.38	107	156	4	46	10	1	0	1	1	1	1	6	0	1	1	1	0	0	1	0	0	1	0	0	0	0	1	0	0
69	M	Other	Medicaid	70	70	154	36.5556	99	13.4	11.8	118	30	0.6	1.5	15.8	7	23	136	4	7.46	108	184	2	29	15	1	0	0	1	0	0	1	1	0	1	0	0	0	0	0	0	1	0	0	0	0	1	0	0
65	F	White	Medicare	80	45	105	36.4444	97	23.7	18.6	118	22	6.9	1.8	19.2	37	19	126	3.9	7.43	96	52	4	55	15	1	0	1	0	0	0	7	1	1	1	0	0	0	0	1	0	1	0	0	0	0	1	0	0
58	M	White	Other	77	52	93	36.3889	99	20.1	12	201	40	1.1	1.5	16	19	22	133	4.5	7.25	106	177	2	34	15	1	0	1	1	0	0	3	0	1	1	0	0	0	0	0	0	1	0	0	0	0	1	0	0
79	F	Other	Other	71	55	117	34.6	100	2.4	14.4	102	19	1.6	1.6	17.4	21	22	131	4	7.51	102	127	7	36	15	1	0	0	1	0	1	3	0	0	1	0	1	0	0	0	0	1	0	0	0	0	1	0	0
53	M	White	Other	87	67	108	36.5	97	8.8	14	241	34	0.9	1.2	14.1	11	26	138	4.5	7.4	102	180	5	59	15	1	0	1	1	0	1	3	0	1	1	0	1	0	0	0	0	1	0	0	0	0	1	0	0
69	F	White	Other	74	59	126	37	99	8.1	14.4	107	30	1.3	1.4	16	35	23	138	4.3	7.49	103	154	3	31	15	1	0	0	1	0	1	3	1	1	1	1	0	0	0	0	0	0	0	0	0	0	1	0	0
68	M	Other	Other	90	66	116	37.0556	100	15.5	13.5	144	35	1	1.4	15.5	18	22	135	5.9	7.4	113	153	6	37	15	1	0	1	1	1	1	7	0	0	1	0	1	0	0	0	0	1	0	0	0	0	1	0	0
56	M	Other	Other	84	58	107	36.5556	100	20.9	13.3	144	29	0.7	1.3	14.5	12	25	138	5.2	7.49	106	191	2	30	15	1	0	0	0	0	1	5	0	0	1	1	0	0	0	0	0	1	0	0	0	0	0	0	0
69	M	Other	Other	78	50	117	37.2	99	20.6	20.1	150	24	1.2	1.3	14.4	28	29	133	4.7	7.43	98	199	3	48	15	1	0	0	0	1	0	7	1	0	1	0	0	0	0	0	0	1	0	0	0	0	1	0	0
80	M	White	Medicare	70	71	158	36.7222	97	11.9	17.7	229	32.2	1.4	1.2	12.9	25	21	133	4	7.4	99	167	5	45	15	1	0	0	1	0	1	1	1	0	1	0	1	0	1	0	0	1	0	0	0	0	1	0	0
72	F	White	Medicare	80	52	116	36.4	91	26.3	14.6	153	29	1.8	1.6	17.7	32	20	140	4.6	7.21	113	202	5	81	15	1	0	0	0	1	0	3	0	1	1	0	1	0	0	0	0	1	0	0	0	0	0	0	0
69	F	White	Other	80	59	98	34.5	100	9.6	14.7	371	20	1	1.6	17	12	23	133	5.4	7.4	105	129	6	34	15	1	0	0	1	0	0	2	0	0	1	0	1	0	0	0	0	1	0	0	0	0	1	0	0
69	F	Other	Medicare	89	65	138	36.2778	100	11.6	13.6	160	33	1.1	1.4	15.6	41	21	137	4.5	7.38	107	149	3	39	15	1	0	0	0	0	1	5	1	0	1	1	0	0	0	0	0	0	0	0	0	0	1	0	0
69	M	White	Medicare	69	50	118	36.6	100	14.3	14.5	126	26	1.6	1.4	15.4	38	23	132	5.1	7.42	108	195	3	43	15	1	0	1	0	0	1	6	0	1	1	0	1	0	0	0	0	0	0	0	0	0	1	0	0
62	M	Other	Other	95	47	121	36.6667	94	10.3	13.5	191	38.3	0.8	1.2	14.3	17	25	135	4	7.43	102	99	3	23	15	0	0	0	1	1	1	1	0	0	1	1	0	0	0	0	0	0	0	0	0	0	0	0	0
61	M	White	Medicaid	63	47	109	36.6667	99	9.3	13.1	132	25	1.9	1.3	14	25	20	135	3.5	7.37	105	124	5	45	15	1	0	0	1	0	0	2	0	0	1	0	1	0	0	0	0	1	0	0	0	0	1	0	0
65	M	White	Other	79	48	98	36.9	98	12.4	13.9	226	30.1	0.9	1.3	14.8	18	26	138	4.8	7.37	106	171	1	62	15	1	0	0	0	0	1	5	0	1	1	1	0	0	0	0	0	1	0	0	0	0	0	0	0
79	M	Other	Other	88	65	136	36.6111	100	7.6	14.3	76	20	0.8	1.7	18.1	16	22	135	4.7	7.51	110	178	3	29	15	1	0	0	1	1	0	3	0	0	1	0	0	0	0	0	0	1	0	0	0	0	1	0	0
57	M	White	Other	80	58	130	36.5	100	6.2	14.4	114	23	1.8	1.1	12.1	30	24	134	4.8	7.39	108	201	7	38	15	1	0	1	1	1	0	7	0	1	1	0	1	0	0	0	0	1	0	0	0	0	1	0	0
53	M	White	Other	88	57	115	36.5	100	19.1	12.5	235	30	0.8	1.2	13	16	25	135	4.8	7.41	106	200	2	23	15	1	0	0	0	0	0	0	0	0	1	1	0	0	0	0	0	1	0	0	0	0	1	0	0
68	F	White	Medicare	89	60	109	37	97	15	14.6	44	18	2.2	2.5	26.4	33	19	138	4.8	7.16	114	302	6	57	15	1	1	0	1	0	1	3	1	1	1	1	0	1	0	1	0	1	1	1	0	1	1	0	0
76	M	White	Medicare	80	47	106	36.6667	100	12.4	13	135	35	2.3	1.3	13.7	37	19	133	4.1	7.4	104	294	4	50	15	1	0	0	1	0	0	6	0	0	1	0	1	0	0	0	0	1	0	0	0	0	0	0	0
69	F	White	Medicare	80	52	112	36.4444	98	9.7	14.8	106	20	0.6	1.3	14.4	11	25	134	4.1	7.52	108	102	7	34	15	1	0	0	1	1	0	7	0	0	1	0	0	1	0	0	0	1	0	0	0	0	1	0	0
74	F	White	Medicare	82	55	100	34.6	99	16.3	14.4	150	22	0.9	1.5	16.4	20	24	137	4.4	7.52	109	124	3	34	15	1	0	0	0	0	1	0	1	0	1	0	0	1	0	0	0	1	0	0	0	0	0	0	0
67	M	Other	Other	67	58	122	36	100	17.8	13.9	229	35.2	0.8	1.3	14.6	13	23	142	3.4	7.4	113	126	1	45	3	1	0	0	0	0	1	7	1	1	1	1	0	0	0	0	0	1	0	0	0	0	0	0	0
52	F	Other	Other	87	62	141	37.1111	100	12.8	14.3	221	26.9	0.5	1.5	16.6	11	30	136	3.5	7.46	101	177	2	29	15	1	0	0	0	0	0	0	0	0	1	1	0	1	0	0	0	1	0	0	0	0	1	0	0
79	M	White	Medicare	80	56	112	36.3	100	14.1	12.2	134	26	0.7	1.4	15.3	12	24	135	5.1	7.38	107	183	5	38	15	1	0	0	1	1	0	5	0	0	1	0	0	0	0	0	0	1	0	0	0	0	0	0	0
76	M	Other	Medicare	80	45	96	36.3889	100	17.5	13.6	133	27	0.9	1.3	14.3	14	25	136	5.6	7.45	113	214	1	27	15	1	0	0	0	0	0	2	0	0	1	1	0	0	0	0	0	1	0	0	0	0	1	0	0
68	M	White	Medicare	57	58	110	35.2	100	10.6	14.5	122	34	0.9	1.3	14.3	13	25	136	4.9	7.38	104	135	5	27	15	1	0	0	0	0	1	1	0	0	1	1	0	0	0	0	0	1	0	0	0	0	1	0	0
73	F	Other	Medicare	80	55	114	34.2	100	10.1	15.4	103	24	0.4	1.6	17	5	26	135	4.3	7.5	105	122	3	32	15	1	0	0	0	0	1	2	0	0	1	1	0	0	0	0	0	1	0	0	0	0	1	0	0
63	M	Other	Other	88	55	100	36.4444	100	18.8	14.3	125	42	1.5	1.4	15.2	18	23	135	4	7.44	103	119	5	45	15	1	0	0	1	0	0	3	0	0	1	0	1	0	0	0	0	1	0	0	0	0	1	0	0
59	M	White	Medicaid	93	67	133	36.8889	100	13.5	14.2	197	27	0.9	1.2	14.4	25	24	133	4.4	7.45	106	138	2	50	3	1	0	0	0	1	1	10	0	0	1	1	0	0	0	0	0	0	0	0	0	0	1	0	0
65	M	Other	Other	80	66	135	35.9	100	14.4	13.6	219	39	0.4	1.2	13.9	11	25	143	4	7.43	106	110	1	17	15	1	0	0	0	0	1	0	1	0	1	1	0	0	0	0	0	0	0	0	0	0	1	0	0
67	M	Other	Medicare	80	64	121	36.5	100	11.7	14.2	160	26	1.8	1.3	14.5	29	24	138	4.3	7.45	104	146	4	31	15	1	0	0	0	1	0	4	0	0	1	0	1	0	0	0	0	1	0	0	0	0	1	0	0
70	M	White	Medicare	80	46	103	35.4	100	6.2	13.6	119	33	1.6	1.5	16.1	22	22	135	3.5	7.41	107	170	6	43	15	1	0	0	1	1	0	5	1	0	1	0	1	0	0	0	0	1	0	0	0	0	0	0	0
65	M	White	Other	69	58	101	36.1	100	12.5	15.4	142	41	0.6	1.4	15.6	17	25	136	4.2	7.38	100	206	2	59	3	1	1	0	0	1	1	8	0	1	1	1	0	0	0	0	0	1	0	0	0	0	0	0	0
71	M	White	Medicare	80	50	107	36.5556	100	18.3	14.9	135	29	1.5	1.3	13.8	23	20	137	4.5	7.33	104	211	4	41	15	1	0	0	0	0	0	5	0	0	1	0	0	0	0	0	0	1	0	0	0	0	1	0	0
76	M	White	Medicare	80	61	105	36.6111	100	9.9	13.3	91	31	0.9	1.4	15.1	23	22	136	4.3	7.44	107	153	2	41	15	1	0	0	0	0	1	3	0	0	1	1	0	0	0	0	0	0	0	0	0	0	1	0	0
70	M	Other	Medicare	85	50	137	36.5	100	5	12.8	95	19.1	0.7	1.7	18.8	13	24	131	4.3	7.34	108	152	1	64	3	1	0	1	0	0	0	3	1	1	1	1	0	0	0	0	0	1	0	0	0	0	1	0	0
55	M	White	Other	83	58	106	36.8333	99	10.1	15.3	91	24	2.2	1.1	12.4	55	23	136	4.8	7.38	108	124	4	31	15	0	0	1	0	0	0	0	0	0	1	0	1	0	0	0	0	1	0	0	0	0	0	0	0
72	M	Other	Medicare	80	45	96	37.8889	100	8	13.8	147	35	1.9	1.2	12.8	39	24	131	5	7.35	97	201	5	46	15	1	0	0	1	1	1	2	1	1	1	0	1	0	0	0	0	1	0	0	0	0	1	0	0
65	M	White	Medicare	58	58	132	35.6111	100	21.3	14.3	195	27	1.1	1.4	14.8	20	24	134	2.7	7.49	99	143	4	30	15	1	0	1	1	1	0	1	0	0	1	0	0	0	0	0	0	1	0	0	0	0	0	0	0
55	M	White	Other	80	64	112	35.5	100	16.9	22.1	163	22	1	1.4	15.3	21	23	136	4.8	7.43	106	154	1	22	15	1	0	0	0	0	0	1	1	0	1	1	0	0	0	0	0	1	0	0	0	0	0	0	0
64	F	White	Other	88	42	92	36.4	100	9.6	18.7	99	25	0.8	1.6	17.6	21	22	134	6.4	7.46	109	130	5	29	15	1	0	0	1	1	1	5	0	0	1	1	0	0	0	0	0	1	0	0	0	0	1	0	0
64	F	White	Medicare	100	60	108	36.4	100	2.2	14.8	113	28	0.7	1.6	16.9	17	20	133	5.7	7.39	113	210	3	32	15	1	0	0	0	0	1	6	0	1	1	1	0	0	0	0	0	1	0	0	0	0	1	0	0
65	M	White	Medicare	74	75	129	36.5	87	16	15.1	259	40.9	0.8	1.1	12.1	20	24	141	3.6	7.4	106	90	2	21	15	1	0	1	0	0	1	0	0	0	1	1	0	0	1	0	0	1	0	0	0	0	0	0	0
78	F	White	Other	73	30	98	36.6667	100	16.6	13.8	250	22	0.9	1.2	14.2	24	22	134	6.2	7.37	113	165	6	71	15	1	1	1	0	1	1	6	1	1	1	0	0	1	0	1	0	1	0	1	0	0	1	0	0
66	M	Other	Other	80	43	107	35	100	9.3	13.1	118	34	1	1.2	13	20	26	136	3.8	7.46	99	96	6	39	15	1	0	0	1	1	1	3	0	0	1	0	0	0	0	0	0	1	0	0	0	0	1	0	0
54	M	White	Other	97	70	129	36.5	100	11.3	13.1	221	32	0.8	1.3	14.2	12	24	137	4.5	7.4	107	159	1	24	15	1	0	0	0	0	1	0	0	1	1	1	0	0	0	0	0	1	0	0	0	0	0	0	0
55	M	White	Other	89	60	94	36.5556	99	12.6	12.6	169	47	0.6	1.3	14	11	24	137	4.3	7.43	101	171	1	20	15	1	0	1	0	0	1	4	0	0	1	1	0	0	0	0	0	1	0	0	0	0	1	0	0
55	M	White	Other	69	51	84	35.9	100	16.4	13.9	220	27	1.6	1.4	15.4	32	26	138	5.2	7.5	104	119	3	43	15	1	0	0	0	0	1	2	0	1	1	0	1	0	0	0	0	1	0	0	0	0	0	0	0
55	M	Other	Medicaid	103	76	127	36.7778	100	14.3	13.6	165	29	0.9	1.5	15.5	14	22	132	5.8	7.36	106	189	1	53	3	1	0	0	0	0	1	6	0	1	1	1	0	0	0	0	0	1	0	0	0	0	1	0	0
50	M	Other	Other	90	60	114	37	99	18.2	12.7	168	32	0.9	1.1	12.1	15	25	136	5	7.39	106	167	1	13	15	1	0	0	0	0	1	2	0	1	1	1	0	0	0	0	0	1	0	0	0	0	1	0	0
61	M	Other	Other	74	48	85	36.7778	100	8.7	14	147	24	0.9	1.5	15.7	23	27	136	5.2	7.42	104	117	2	33	15	1	0	0	0	0	1	4	0	1	1	1	0	0	0	0	0	1	0	0	0	0	0	0	0
68	M	White	Medicare	77	43	77	37	100	16.1	13.5	226	28	0.9	1.5	15.5	17	23	136	4	7.35	108	132	2	25	15	1	0	0	1	0	1	3	0	1	1	1	0	0	0	0	0	1	0	0	0	0	0	0	0
59	M	White	Other	78	58	107	36.5	100	13.6	12.7	147	27	0.9	1.3	14.3	22	24	137	5	7.42	105	157	2	31	15	1	0	0	0	0	0	1	0	0	1	1	0	1	0	0	0	1	0	0	0	0	0	0	0
71	M	White	Other	80	49	109	36.2778	100	10.9	13.1	174	22	1.5	1.2	14.3	27	25	136	4.5	7.47	104	91	4	39	15	1	0	0	0	0	1	5	1	0	1	0	1	0	0	0	0	1	0	0	0	0	1	0	0
69	M	White	Other	80	67	143	36.5556	100	8.7	16.4	167	37	0.9	1.2	13.1	25	20	134	4.1	7.34	114	204	2	35	15	1	0	0	0	0	0	1	0	0	1	1	0	0	0	0	0	1	0	0	0	0	0	0	0
60	M	Other	Other	88	61	103	36.3889	95	14	12	127	42	0.9	1.4	15.3	14	23	137	4.5	7.38	110	143	6	36	15	1	0	1	1	1	0	7	1	0	1	0	1	0	0	0	0	1	0	0	0	0	1	0	0
59	M	White	Medicare	93	77	133	36.8889	90	12.6	12.9	206	25.6	0.8	1.3	13.8	21	20	136	4.6	7.52	105	198	5	15	15	0	0	0	1	0	0	0	0	1	1	1	0	0	0	0	0	1	0	0	0	0	1	0	0
71	F	Other	Medicare	67	64	122	36.4444	100	10.2	12.6	211	27	0.7	1.4	14.8	11	25	134	3.9	7.42	104	148	1	36	15	1	0	0	0	0	0	2	0	0	1	1	0	0	0	0	0	1	0	0	0	0	1	0	0
72	M	White	Medicare	84	54	94	36.8889	99	15.8	12.8	171	32	0.9	1.2	13.2	14	26	135	5.5	7.41	104	175	2	28	15	1	0	0	1	0	1	1	0	0	1	0	0	0	0	0	0	1	0	0	0	0	1	0	0
85	M	White	Other	80	29	93	35.8	99	4.8	13.6	121	22	0.9	1.4	15.9	12	26	134	3.7	7.41	107	154	5	42	15	1	0	0	0	0	1	3	0	0	1	0	1	0	0	0	0	0	0	0	0	0	1	0	0
83	M	White	Medicare	70	61	130	36.7	100	7.4	13.7	108	25	2	1.3	15.3	41	24	136	5.4	7.41	108	129	4	32	15	1	0	0	0	1	1	4	1	1	1	0	1	0	0	0	0	0	0	0	0	0	1	0	0
54	M	Other	Medicare	112	62	87	36.5556	94	11.6	15.9	293	30	5.6	3.7	40.8	29	21	135	4.5	7.41	98	357	6	40	15	0	0	0	0	1	1	3	0	0	1	0	0	0	0	1	0	0	0	0	0	0	0	0	0
52	M	White	Other	95	59	91	37.1667	96	21.4	13	206	29	0.7	1.6	16.9	11	25	134	5.2	7.36	103	197	2	30	15	1	0	1	1	0	0	3	0	0	1	1	0	0	0	0	0	1	0	0	0	0	1	0	0
72	M	Other	Medicare	80	56	115	34.2	100	5	14.1	52	20	1.7	1.4	15.8	29	24	135	4.7	7.42	111	90	4	53	15	1	0	1	0	0	1	4	0	0	1	0	1	0	0	0	0	1	0	0	0	0	1	0	0
61	M	White	Other	72	67	140	36.1111	100	14.9	13.8	155	26.7	0.6	1.4	15.7	16	25	135	3.7	7.44	107	157	1	26	15	1	0	0	0	0	1	5	0	1	1	1	0	0	0	0	0	1	0	0	0	0	0	0	0
58	M	Other	Medicaid	102	60	124	36.5	99	9.1	12.8	124	39	0.7	1.3	14.5	13	22	135	3.8	7.48	99	146	1	30	15	1	0	0	0	0	0	4	0	0	1	1	0	0	0	0	0	1	0	0	0	0	1	0	0
72	M	Other	Medicare	101	74	100	36.7222	98	10.3	14.3	357	26.3	0.9	1.1	11.9	15	20	134	4.2	7.41	99	280	3	43	15	1	0	1	1	1	0	1	0	1	1	0	0	0	0	0	0	1	0	0	0	0	0	0	0
88	F	Other	Medicare	74	73	150	37.1667	97	12.1	14.8	378	38.6	1	1.8	19.1	22	26	140	4	7.45	105	93	5	31	15	1	0	0	1	1	1	0	1	0	1	1	0	0	0	0	0	0	0	0	0	0	1	0	0
64	F	White	Medicare	80	60	115	37	100	8.8	14.5	220	33	0.7	12	137.4	16	28	140	3.7	7.37	100	196	1	29	15	1	0	1	0	0	1	2	1	1	1	1	0	0	0	0	0	0	0	0	0	0	1	0	0
70	M	White	Medicare	121	78	113	36.5	95	14.2	13.8	271	39.7	1.3	1.3	14.5	31	20	135	4.1	7.4	100	223	6	39	15	0	0	0	1	1	0	0	0	0	1	0	1	0	0	0	0	1	0	0	0	0	0	0	0
55	M	White	Other	80	55	112	36	100	10.8	11.9	122	32	0.6	1.4	15.7	12	23	139	4.7	7.43	110	154	1	29	15	1	0	0	0	0	0	4	0	0	1	1	0	0	0	0	0	1	0	0	0	0	0	0	0
73	M	White	Medicare	114	54	112	35.6	100	21.1	16.8	176	23	0.8	1.7	18.4	16	19	136	5.4	7.39	110	141	6	43	15	1	0	0	1	1	0	4	0	0	1	0	1	0	0	0	0	1	0	0	0	0	1	0	0
53	M	White	Other	93	83	141	36.8889	100	11.7	12	124	35	0.9	1.2	13	11	27	138	4.7	7.45	107	162	3	36	15	1	0	1	1	0	0	1	0	0	1	0	0	0	0	0	0	1	0	0	0	0	1	0	0
63	M	White	Medicare	84	70	114	36.1	100	7.8	14.5	141	28	0.8	1.5	16.4	23	23	135	5.7	7.36	109	133	1	39	15	1	0	1	0	0	1	1	0	1	1	0	0	0	0	0	0	1	0	0	0	0	0	0	0
58	M	White	Other	82	66	135	37	96	16.2	16.7	239	44.3	0.9	1.1	12.3	19	26	144	3.8	7.39	106	152	1	15	14	0	0	0	0	0	0	2	0	1	1	0	0	0	0	0	0	1	0	0	0	0	0	0	0
50	M	White	Other	92	58	115	36.9444	94	12.6	12.8	189	32	1.3	1.1	11.6	17	24	133	6.5	7.28	105	232	2	23	15	1	0	0	0	0	0	1	0	0	1	1	0	0	0	0	0	1	0	0	0	0	0	0	0
62	M	Other	Other	72	64	109	36.9444	98	19.7	13.3	142	30	1.7	1.2	13.5	28	23	134	6.1	7.43	105	184	5	28	15	1	0	1	0	1	0	3	0	0	1	0	1	0	0	0	0	1	0	0	0	0	1	0	0
67	M	Other	Medicare	80	66	115	36.2222	100	14.6	12	156	35	1.2	1.1	12.2	17	20	134	4.6	7.33	107	156	1	30	15	1	0	0	0	0	0	1	0	0	1	1	0	0	0	0	0	1	0	0	0	0	0	0	0
74	M	Other	Medicare	80	53	99	36.3889	100	11.9	13.9	113	26	1.3	1.1	12.3	30	21	134	5.5	7.33	111	249	4	49	15	1	0	0	0	0	0	3	0	0	1	0	1	0	0	0	0	1	0	0	0	0	1	0	0
78	M	Other	Other	98	48	86	36.6111	96	7.7	14.5	118	26.4	5.8	1.2	13.3	49	25	132	3.7	7.43	92	151	7	39	15	0	0	0	1	0	0	6	1	0	1	0	0	1	0	1	0	0	0	0	0	0	0	0	0
79	M	White	Medicare	68	50	116	36.3333	100	17.5	14.4	179	29	0.9	1.2	12.5	14	24	136	4.5	7.4	104	175	3	26	15	1	0	0	0	0	0	3	1	0	1	1	0	0	0	0	0	1	0	0	0	0	1	0	0
67	M	Other	Other	101	71	129	37.1667	100	14.1	13.7	232	26	0.6	1.2	14.6	17	22	135	5.2	7.42	107	182	1	35	15	1	0	0	0	0	1	3	0	1	1	0	0	0	0	0	0	0	0	0	0	0	1	0	0
58	M	White	Other	69	66	145	36.8889	100	7.9	13.6	358	29.4	1.5	1.1	12.9	26	25	131	5.2	7.44	98	408	3	20	15	0	0	0	0	1	1	1	1	0	1	1	0	0	0	0	0	0	0	0	0	0	1	0	0
65	M	White	Medicare	86	62	117	36.6667	97	8.9	13.7	208	36.8	5.8	1.1	11.7	30	32	138	3.5	7.45	93	179	4	53	15	1	0	0	0	0	1	4	0	1	1	0	0	0	0	1	0	1	0	0	0	0	0	0	0
62	F	White	Other	80	57	129	36.2778	100	23	15.8	210	21	1.2	1.3	13.8	31	24	136	5	7.4	107	227	4	51	15	1	0	0	1	0	0	6	0	1	1	1	0	0	0	0	0	1	0	0	0	0	1	0	0
81	M	White	Other	88	33	137	37.0556	100	15.9	15	116	34	1.7	1.2	12.9	35	19	139	5.1	7.37	108	122	5	56	15	1	0	0	0	0	1	5	1	1	1	0	1	0	0	0	0	1	0	0	0	0	1	0	0
76	M	White	Other	79	54	95	36.5	97	10.7	12.8	197	39.7	0.8	1.1	11.7	15	20	137	4.8	7.4	104	177	2	47	15	1	0	1	1	0	0	1	1	0	1	1	0	0	0	0	0	1	0	0	0	0	1	0	0
77	M	White	Other	80	68	119	36.3	100	16	13.8	130	21	0.7	1.5	16.3	14	25	137	4.7	7.47	107	147	4	42	12	1	0	0	0	0	1	6	1	1	1	0	0	0	0	0	0	1	0	0	0	0	0	0	0
71	M	White	Medicare	64	64	112	36.3333	100	12.3	13.1	127	35	0.8	1.1	12.5	18	23	135	4.4	7.38	111	180	2	40	15	1	0	1	1	0	0	1	0	0	1	0	0	0	0	0	0	1	0	0	0	0	1	0	0
66	M	White	Other	88	64	111	36.3	98	7.8	13	147	27.9	1.1	1.3	13.9	24	23	136	4.2	7.33	105	226	2	36	15	1	0	0	0	0	1	2	0	1	1	1	0	0	0	0	0	1	0	0	0	0	0	0	0
74	F	White	Medicare	70	47	103	36.2	100	26.5	17.4	238	32	0.7	1.4	16.2	18	20	135	3.8	7.37	104	123	6	43	15	1	0	0	1	1	1	1	1	0	1	1	0	0	0	0	0	0	0	0	0	0	1	0	0
83	F	White	Medicare	85	57	118	36.6	100	17.1	15.8	209	25	0.8	1.5	16.7	24	24	127	5.2	7.57	98	215	4	42	15	1	0	0	1	1	1	2	1	0	1	0	0	0	0	0	0	1	0	0	0	0	1	0	0
64	F	Other	Other	81	71	155	34.8	100	10.1	13.1	116	30	0.5	1.4	14.8	9	24	136	4.4	7.39	106	176	1	27	15	1	0	1	0	0	1	4	0	1	1	0	0	0	0	0	0	1	0	0	0	0	0	0	0
81	M	White	Medicare	84	55	117	37.2222	100	13.9	12.5	120	37	0.9	1.4	15.3	21	22	137	4	7.39	106	234	4	33	15	1	0	0	0	0	1	4	0	1	1	0	1	0	1	0	0	1	0	0	0	0	0	0	0
72	M	Other	Other	104	51	109	36.4	98	17.8	14.6	127	26	1.2	1.1	12	27	20	139	5.3	7.33	111	126	6	41	15	1	0	0	1	1	0	5	0	0	1	0	1	0	0	0	0	1	0	0	0	0	1	0	0
72	M	Other	Medicare	81	59	95	36.3889	100	7.8	13.3	90	28	0.9	1.2	12.7	19	23	134	6.1	7.46	109	125	1	59	3	1	0	0	0	0	1	8	0	1	1	1	0	0	0	0	0	1	0	0	0	0	0	0	0
63	M	White	Other	79	57	121	36.9444	100	7.4	15.1	145	25	0.6	1.7	19	12	25	131	4.4	7.37	104	210	1	25	15	1	0	0	0	0	0	3	1	0	1	1	0	0	0	0	0	1	0	0	0	0	1	0	0
66	M	Other	Medicare	80	53	100	36	99	9.9	14	187	29	1.3	1.1	12.1	29	26	135	5.1	7.39	104	137	7	68	3	1	0	1	1	1	1	1	1	1	1	1	0	1	1	0	0	1	0	0	0	0	1	0	0
57	M	Other	Other	81	53	95	36.7	99	20.2	16.8	219	32	0.9	1.4	15	14	26	134	3.9	7.39	102	176	3	32	15	1	0	0	1	0	1	0	0	0	1	1	0	0	0	0	0	1	0	0	0	0	1	0	0
80	M	White	Other	60	70	127	37.0556	100	6.6	12.9	146	35.4	1.1	1.1	12	24	25	139	4.2	7.42	102	89	1	26	15	1	0	0	0	0	0	1	1	1	1	1	0	0	0	0	0	1	0	0	0	0	1	0	0
74	F	Other	Other	90	53	118	36.3	100	2.4	14.5	151	16	1	1.6	17.3	32	25	133	4.7	7.44	103	128	4	32	15	1	0	0	1	1	1	3	0	0	1	0	0	0	0	0	0	1	0	0	0	0	1	0	0
60	M	White	Other	80	49	78	36.5556	81	9.5	13.4	178	27	1.5	1.5	16.8	21	24	131	5.1	7.38	105	166	7	39	15	1	1	1	0	1	0	8	1	1	1	0	1	0	0	0	0	1	0	0	0	0	1	0	0
50	M	Other	Other	81	80	144	36.6667	100	10.2	11.7	72	29	0.6	1.5	16.6	8	24	134	6.7	7.39	107	160	1	24	15	1	0	1	0	0	0	2	0	1	1	1	0	0	0	0	0	1	0	0	0	0	0	0	0
71	M	Other	Medicare	80	36	70	36.6111	100	9.3	13.9	96	39	1	1.5	16	18	25	140	3.7	7.47	107	123	3	30	15	1	0	0	1	0	0	6	0	0	1	1	0	0	0	0	0	1	0	0	0	0	0	0	0
62	M	White	Other	80	56	107	36.8889	100	8.4	14.3	131	31.5	1	1.2	14.2	21	25	145	3.7	7.38	113	111	4	61	15	1	0	0	0	1	1	4	0	1	1	1	0	1	0	0	0	1	0	0	0	0	1	0	0
70	M	White	Medicare	85	57	121	35.9	100	12.9	13.5	129	24	0.6	1.8	19.3	16	24	137	5.6	7.34	114	119	1	66	3	1	0	0	0	0	1	11	1	1	1	1	0	0	0	0	0	1	0	0	0	0	0	0	0
57	M	White	Medicaid	88	58	111	35.9	100	14.8	15.5	227	24	1.2	1.7	18.7	19	27	137	6.1	7.47	104	185	4	21	15	1	0	0	0	1	1	6	0	0	1	1	0	0	0	0	0	1	0	0	0	0	0	0	0
55	M	White	Other	80	67	130	36.2778	99	3.9	13.7	103	35	0.8	1.5	16.7	13	27	138	5.1	7.34	107	143	2	35	15	1	0	1	0	0	1	1	0	1	1	1	0	1	0	0	0	1	0	0	0	0	0	0	0
68	M	White	Other	90	41	100	37.1	100	15.5	15.5	63	34	1.7	2.6	26.4	61	23	133	5.4	7.25	112	214	2	37	15	1	0	0	0	1	1	9	1	1	1	0	0	0	0	0	0	1	0	0	0	0	0	0	0
58	M	Other	Other	83	68	128	36.5556	100	9.6	14	247	31	1	1.2	13.5	17	23	136	4.2	7.39	106	142	2	22	15	1	0	1	1	0	1	0	0	1	1	1	0	0	0	0	0	1	0	0	0	0	0	0	0
81	M	White	Other	87	65	136	36.2	100	13.3	13.9	130	31	0.6	1.3	14.8	15	24	138	6.4	7.46	112	145	1	26	15	1	0	0	0	0	1	1	1	1	1	1	0	0	0	0	0	1	0	0	0	0	0	0	0
79	M	White	Medicare	91	57	103	37.0556	100	12.5	15.6	201	23	0.9	1.6	17.1	16	26	134	5.1	7.42	106	158	3	41	15	1	0	0	0	0	1	3	1	1	1	1	0	0	0	0	0	1	0	0	0	0	1	0	0
68	M	White	Medicare	76	55	130	36.3	100	13	13.6	197	26	1	1.3	14.8	19	28	137	5.4	7.43	104	69	2	33	15	1	0	0	0	0	1	0	0	1	1	0	0	0	0	0	0	1	0	0	0	0	0	0	0
81	F	White	Medicare	78	49	109	35	99	11.6	12.5	153	26	0.7	1.6	17.8	15	25	133	3.5	7.42	103	136	1	37	15	1	0	1	0	0	0	1	0	0	1	1	0	0	0	0	0	0	0	0	0	0	1	0	0
48	M	Other	Medicare	93	47	105	36.7	100	11.3	13.7	249	36	0.7	1.3	14.7	19	24	136	4.3	7.45	106	109	4	18	15	1	0	0	0	1	1	2	0	1	1	1	0	0	0	0	0	0	0	0	0	0	1	0	0
66	M	White	Medicare	74	44	105	36.3333	100	8.3	12.7	102	22.9	0.9	1.4	15.1	16	23	135	3.8	7.39	109	162	1	19	15	0	0	1	0	0	0	3	1	0	1	1	0	0	0	0	0	1	0	0	0	0	0	0	0
77	M	White	Medicare	65	56	145	36.5556	93	9	13.8	156	38.7	1.4	1.1	12.2	22	23	137	4.4	7.36	103	262	5	24	15	1	0	0	1	1	1	0	1	1	1	0	1	0	0	0	0	1	0	0	0	0	1	0	0
50	M	White	Other	68	77	126	36.6111	100	13.5	13	139	34	0.8	1.3	14.5	12	23	136	4.5	7.43	107	140	2	43	3	1	0	0	1	0	0	2	0	0	1	0	0	0	0	0	0	0	0	0	0	0	0	0	0
62	M	Other	Other	82	56	107	36.3	100	15.3	13.9	135	35	1.3	1.2	12.6	21	23	132	4.3	7.4	104	130	1	70	15	1	0	1	0	0	0	6	0	1	1	1	0	0	0	0	0	1	0	0	0	0	1	0	0
70	M	White	Other	73	48	90	36.7222	100	12.9	12.7	127	23	1.2	1.6	17.2	17	23	137	3.8	7.5	108	145	2	38	15	1	0	1	1	0	0	5	0	0	1	1	0	0	0	0	0	1	0	0	0	0	1	0	0
80	M	White	Medicare	80	70	114	36.9444	100	10.8	15.4	105	25.9	1	1.7	18.8	24	23	137	3.9	7.34	109	183	2	23	15	1	0	0	0	1	0	3	1	1	1	1	0	0	0	0	0	1	0	0	0	0	1	0	0
65	M	Other	Other	70	58	90	36.5	100	9	14.2	185	37	0.6	1.4	15.2	10	28	138	4.3	7.45	103	101	2	40	15	1	0	1	0	0	1	1	0	1	1	1	0	0	0	0	0	1	0	0	0	0	0	0	0
65	M	White	Other	82	59	114	37.3333	100	13.9	12	146	26	1.3	1.5	16.6	19	23	133	5.7	7.44	106	182	2	36	15	1	0	0	0	0	0	1	0	0	1	1	0	0	0	0	0	1	0	0	0	0	0	0	0
82	F	Other	Medicare	83	54	106	35.5	100	14.2	12.4	122	29	0.6	1.2	14.4	9	25	141	3.7	7.34	109	103	1	39	15	1	0	1	0	0	1	4	1	1	1	1	0	0	0	0	0	1	0	0	0	0	0	0	0
78	F	White	Other	88	49	108	35.1	100	18.4	14	239	17	0.6	1.7	18.4	23	20	135	6.2	7.42	111	128	2	38	15	1	0	0	0	0	1	2	0	0	1	0	0	0	0	0	0	0	0	0	0	0	1	0	0
80	M	White	Other	82	49	98	36.7	100	5.8	13.5	81	20	1	1.8	19.4	13	26	134	4.7	7.52	107	140	6	46	15	1	1	0	1	1	1	3	1	0	1	0	1	0	0	0	0	1	0	0	0	0	1	0	0
68	M	Other	Other	95	79	123	37.7222	98	13.9	13.4	329	34.6	1.4	1.2	13.9	31	21	144	4.1	7.43	108	128	5	43	15	0	0	0	1	1	1	4	0	0	1	1	0	0	0	0	0	0	0	0	0	0	0	0	0
51	M	Other	Medicaid	57	70	131	37.7778	99	8.5	13.5	178	38.3	0.4	1.1	12.2	23	25	140	4.4	7.52	105	73	1	22	15	1	0	0	0	0	1	0	0	0	1	1	0	0	0	0	0	1	0	0	0	0	1	0	0
65	M	White	Medicare	80	53	122	36.3889	100	12.8	13.3	140	33	1.4	1.6	17.4	29	22	132	4.9	7.25	101	224	4	38	15	1	0	0	1	0	1	2	1	1	1	0	1	0	1	0	0	1	0	0	0	0	1	0	0
67	M	White	Medicare	79	62	108	36.3333	98	12.1	12.5	150	30	0.7	1.3	13.6	15	24	133	4.3	7.43	103	238	2	34	15	1	0	0	1	0	0	0	0	0	1	1	0	0	0	0	0	0	0	0	0	0	1	0	0
56	M	White	Other	76	56	108	36.6	100	15.9	12.3	142	28	0.5	1.4	15	12	24	135	5.3	7.44	106	168	1	29	15	1	0	0	0	0	0	2	0	1	1	1	0	0	0	0	0	1	0	0	0	0	0	0	0
65	M	White	Other	77	67	105	36.8	100	11.2	12.6	121	32	0.9	1.4	15.6	11	25	136	5.5	7.38	107	174	1	25	15	1	0	0	0	0	0	1	1	0	1	1	0	0	0	0	0	1	0	0	0	0	1	0	0
61	M	Other	Other	91	112	170	36.5	96	10.9	14.4	416	38	1.6	1.2	12.7	35	24	144	3.7	7.38	107	214	6	27	15	0	0	0	1	1	1	1	0	1	1	0	1	0	0	0	0	1	0	0	0	0	0	0	0
63	M	White	Other	80	66	115	35.6111	98	9.1	13	106	29	1.2	1.3	14.1	27	22	133	5.6	7.38	107	166	4	34	15	1	1	1	0	0	0	5	0	0	1	0	1	0	0	0	0	1	0	0	0	0	1	0	0
79	M	Other	Medicare	80	54	106	34.6	100	15.2	16.2	114	29	0.9	1.8	20.3	20	22	135	5.6	7.47	105	128	1	45	15	1	0	0	0	0	0	5	0	0	1	1	0	0	0	0	0	1	0	0	0	0	0	0	0
67	F	White	Other	80	55	132	35.7	98	19.6	12.7	131	41	0.7	1.4	15.3	9	24	140	3.6	7.45	103	173	4	62	3	1	0	0	1	1	0	1	0	0	1	0	0	0	0	0	0	1	0	0	0	0	0	0	0
62	M	White	Other	80	63	113	35.9	100	6.9	12.6	129	25	1.4	1.3	14.9	22	22	133	4.7	7.44	109	121	5	60	4	1	1	0	1	1	1	5	0	1	1	0	1	0	0	0	0	1	0	0	0	0	0	0	0
77	M	Other	Medicare	74	52	120	36	100	14.8	14.4	186	31	1.7	1.7	18.4	26	23	136	4.1	7.44	107	150	6	47	15	1	0	0	1	1	0	7	1	0	1	0	1	0	0	0	0	1	0	0	0	0	1	0	0
66	M	Other	Medicare	96	66	125	36.6667	100	10.1	17.5	130	30	0.7	1.6	18.1	10	23	134	3.8	7.42	112	141	2	27	15	1	0	0	1	0	0	1	0	0	1	1	0	0	0	0	0	1	0	0	0	0	1	0	0
65	F	Other	Medicare	63	55	151	36.1667	100	10.5	13.3	261	31	0.9	1.5	16.1	18	24	135	3.7	7.4	103	169	4	26	15	1	1	0	0	0	1	0	0	0	1	1	0	0	0	0	0	0	0	0	0	0	1	0	0
79	M	White	Medicare	82	50	108	35.5	100	13.2	13.1	153	33	1.3	1.7	18.6	19	22	137	5.4	7.34	108	138	3	40	15	1	0	0	0	0	0	1	0	0	1	0	1	0	0	0	0	1	0	0	0	0	0	0	0
71	M	Other	Other	69	61	123	36.2778	84	9.6	12.5	135	31	1.3	1.3	14.1	19	22	133	6	7.38	106	167	5	36	15	1	0	1	1	0	0	5	1	0	1	0	1	0	0	0	0	1	0	0	0	0	0	0	0
61	M	Other	Other	100	52	103	36.9	100	10.3	12.7	133	26	1.1	1.3	14	16	23	134	4.9	7.42	108	167	5	31	15	1	0	1	1	0	1	2	0	0	1	1	0	0	0	0	0	1	0	0	0	0	1	0	0
77	M	White	Medicare	73	49	92	35.8	100	9.6	14.6	116	27	0.7	1.2	14.4	23	26	139	4.7	7.39	110	114	1	38	15	1	0	0	0	0	1	4	1	1	1	0	0	0	0	0	0	0	0	0	0	0	1	0	0
63	M	White	Other	78	74	149	36.8333	100	12	14.8	157	32	1.4	1.2	12.6	29	23	138	4	7.4	105	164	6	43	15	1	0	0	0	1	1	0	0	1	1	1	0	1	0	0	0	1	0	0	0	0	0	0	0
52	M	White	Other	80	66	144	37.1111	97	14	18.9	147	29	0.8	1.1	11.7	20	23	135	5.2	7.51	103	231	3	18	15	1	0	0	1	0	0	3	1	0	1	1	0	0	0	0	0	1	0	0	0	0	1	0	0
79	M	Other	Other	85	34	97	36.8	100	11	15.6	132	18	2.4	1.8	19.5	50	22	125	4.1	7.5	97	112	6	60	15	1	0	0	1	1	0	6	0	0	1	0	1	0	0	1	0	1	0	0	0	0	1	0	0
66	M	White	Other	81	50	93	36.4444	100	13.9	12.3	131	33	0.8	1.7	18.8	15	22	136	4.7	7.39	109	167	3	32	15	1	0	0	1	0	0	3	0	0	1	1	0	0	0	0	0	1	0	0	0	0	1	0	0
68	M	Other	Medicare	86	57	104	36.5556	100	15.7	13.3	135	37	0.6	1.4	15.2	10	20	136	5.5	7.42	110	153	2	27	15	1	0	0	1	0	1	4	0	1	1	1	0	0	0	0	0	1	0	0	0	0	0	0	0
75	M	White	Medicare	85	55	115	37.1	100	16.7	13.9	107	42	0.5	1.4	15.9	11	27	132	4	7.39	94	123	3	40	15	1	0	0	0	1	1	3	0	1	1	1	0	0	1	0	0	0	0	0	0	0	1	0	0
46	M	Other	Medicaid	81	77	102	37.0556	100	6.9	15	274	38.9	1.1	0.9	11.1	17	28	142	3.9	7.42	105	131	3	22	15	1	1	0	1	0	1	0	0	1	1	1	0	0	0	0	0	1	1	1	0	0	1	0	0
71	M	White	Medicare	81	44	78	36.6	90	20.9	13.4	99	35.7	0.9	1.4	15	13	24	139	3.6	7.33	105	143	2	38	15	1	0	1	0	0	0	5	1	0	1	1	0	0	0	0	0	1	0	0	0	0	1	0	0
70	M	White	Other	87	51	99	35.3	100	12.2	13.9	145	25.6	0.7	1.1	13.2	13	28	135	4.1	7.39	110	113	2	38	15	1	0	0	0	0	1	3	0	1	1	1	0	0	0	0	0	1	0	0	0	0	0	0	0
63	M	Other	Other	93	67	149	35.7778	100	19.8	13.9	207	33.7	1.1	1.2	14.3	20	26	140	4.2	7.35	110	116	2	37	15	1	0	0	0	0	1	4	0	1	1	1	0	0	0	0	0	1	0	0	0	0	0	0	0
54	F	White	Other	77	55	98	36.5556	100	8	14.8	109	16	1.4	1.3	13.6	16	22	134	4.7	7.32	110	134	6	23	15	1	0	0	1	0	1	3	0	0	1	0	1	0	1	0	0	1	0	0	0	0	1	0	0
60	M	Other	Other	69	51	98	36.3333	100	14.4	11.9	70	23	0.5	1.5	16.9	7	24	135	4.2	7.44	107	207	1	27	15	1	0	0	0	0	0	4	0	0	1	1	0	0	0	0	0	1	0	0	0	0	0	0	0
50	M	White	Medicare	111	68	110	35.8889	99	14.2	12.9	114	33	0.5	1.4	16	12	25	136	4.4	7.41	103	181	3	29	15	1	0	1	1	1	1	1	1	0	1	1	0	0	0	0	0	1	0	0	0	0	0	0	0
71	M	Other	Medicare	91	72	131	36.8333	100	4.9	14.2	133	25	1	1.6	17.5	23	23	134	5	7.49	108	80	3	20	15	1	0	0	0	0	1	1	0	1	1	0	1	0	1	0	0	1	0	0	0	0	0	0	0
83	M	White	Medicare	77	61	121	37.3333	100	5.7	11.9	142	42	1	1.5	16.4	15	21	136	4.5	7.42	103	121	3	42	15	1	0	0	0	0	0	1	1	0	1	0	0	0	0	0	0	1	0	0	0	0	1	0	0
63	F	White	Other	88	68	109	35.4	100	8.4	14.1	171	19.6	0.5	1.6	17.9	12	25	136	4	7.4	109	115	2	57	15	1	0	0	0	0	1	1	0	0	1	1	0	0	1	0	0	0	0	0	0	0	1	0	0
71	M	White	Other	80	48	104	36.5	93	14.2	13.7	184	26.7	0.9	1.7	17.9	19	24	139	3.2	7.39	106	175	1	34	15	1	0	1	0	0	0	1	0	0	1	1	0	0	0	0	0	1	0	0	0	0	0	0	0
54	M	White	Other	90	66	130	36.3333	100	15.8	13.4	178	29	0.7	1.1	12.9	10	23	136	5.5	7.36	103	219	1	22	15	1	0	0	0	0	1	3	0	1	1	1	0	0	0	0	0	1	0	0	0	0	0	0	0
67	F	White	Medicare	67	50	94	35.5	100	5.2	14.6	157	17	0.7	1.3	13.6	23	20	132	4.5	7.38	111	151	3	37	15	1	0	0	1	0	1	1	0	0	1	0	0	0	0	0	0	0	0	0	0	0	1	0	0
71	F	White	Medicare	76	45	99	36.6667	97	16.6	14.3	185	32	0.8	1.5	16	14	21	136	4.5	7.35	111	127	1	45	15	1	0	1	0	0	0	1	0	0	1	1	0	0	0	0	0	0	0	0	0	0	0	0	0
83	M	Other	Medicare	98	49	126	35.7	100	7.8	15.9	96	31	1.4	1.5	16.9	36	23	139	3.5	7.41	104	110	3	45	15	1	0	0	0	0	1	4	1	0	1	0	1	0	0	0	0	0	0	0	0	0	0	0	0
55	F	White	Other	88	60	115	36.3333	100	3.5	14.3	78	19	0.7	1.4	15.2	16	22	137	5.8	7.48	111	179	2	27	15	1	0	0	0	0	1	3	0	0	1	1	0	0	1	0	0	1	0	0	0	0	1	0	0
77	M	White	Medicare	84	64	106	36.7	100	8.8	14.1	146	32	0.9	1.6	18.2	17	20	135	4.4	7.44	99	265	3	64	3	1	0	0	1	1	1	3	1	1	1	1	0	0	0	0	0	1	0	0	0	0	1	0	0
72	M	White	Medicare	80	45	96	36.5	100	22.6	13.2	102	29	1	1.3	14.4	20	19	131	4.6	7.3	104	212	2	40	15	1	0	0	1	0	0	3	1	1	1	1	0	0	0	0	0	1	0	0	0	0	1	0	0
64	M	Other	Medicare	91	50	90	35.3	100	7.4	13	98	29	0.9	1.4	15.4	16	25	134	4.7	7.51	106	101	1	31	15	1	0	0	0	0	1	4	0	0	1	1	0	0	0	0	0	0	0	0	0	0	1	0	0
65	M	White	Other	71	61	116	36	98	16	12.9	151	37	1.6	1.5	16.2	24	23	136	5.5	7.37	107	178	3	25	15	1	0	1	0	0	1	2	1	0	1	0	1	0	0	0	0	1	0	0	0	0	1	0	0
70	M	White	Other	74	56	122	35.3	99	13.9	13.3	154	39	1.4	1.2	13.5	21	23	136	5.7	7.22	111	212	5	57	3	1	0	0	0	0	0	8	0	0	1	0	1	0	0	0	0	1	0	0	0	0	0	0	0
81	M	White	Other	96	47	82	36	100	21.9	13.4	134	32	1	1.4	15.8	19	22	134	4.1	7.22	108	152	3	34	15	1	0	1	0	0	1	2	1	1	1	1	0	0	0	0	0	1	0	0	0	0	0	0	0
71	F	White	Medicare	83	60	114	36.3	100	12.1	15.6	85	21	0.8	2	21.6	21	19	135	6.1	7.5	113	174	2	43	15	1	1	1	0	1	0	7	1	1	1	0	0	0	0	0	0	1	1	0	0	0	1	0	0
72	M	Other	Medicare	87	49	79	37.0556	100	13.1	13.7	138	24	0.7	1.5	16.2	11	22	133	4.5	7.4	109	144	1	31	15	0	0	1	0	0	0	2	0	0	1	1	0	0	0	0	0	1	0	0	0	0	0	0	0
81	M	White	Medicare	90	52	104	36.4444	100	6.6	13.2	87	27.8	0.7	1.7	18.5	22	24	136	3.5	7.36	107	133	2	41	15	1	0	0	1	0	0	3	1	0	1	1	0	0	0	0	0	1	0	0	0	0	1	0	0
77	M	White	Medicare	84	57	127	36.3	97	8.2	13.6	184	47.2	1	1.1	11.7	20	23	142	4.1	7.36	110	138	3	41	15	1	0	0	0	0	1	1	1	0	1	0	1	0	0	0	0	0	0	0	0	0	0	0	0
71	M	White	Medicare	90	56	104	36.1	98	23.4	13.4	241	34	1.6	1.4	15.7	21	24	138	4.7	7.37	110	93	5	43	15	1	0	0	1	0	0	7	0	0	1	0	1	0	0	0	0	1	0	0	0	0	0	0	0
66	M	Other	Other	86	66	127	36.6111	100	8.8	15.3	154	30	1	1.4	15	14	22	135	3.8	7.38	108	162	1	24	15	1	0	0	0	0	0	0	1	0	1	1	0	0	0	0	0	1	0	0	0	0	1	0	0
80	M	White	Medicare	82	77	128	36.2778	100	8.3	15.1	115	24	1	1.3	14.1	15	25	133	4.5	7.41	105	95	2	47	11	1	0	0	0	1	1	6	1	1	1	1	0	0	0	0	0	1	0	0	0	0	1	0	0
61	F	White	Other	62	58	99	36.4444	100	15.5	15.8	198	24.9	1.5	1.2	12.7	23	21	134	4.8	7.31	111	201	6	39	15	1	0	0	1	0	0	2	1	0	1	0	1	0	0	0	0	1	0	0	0	0	0	0	0
77	M	Other	Medicare	80	55	134	36.6667	100	18.5	15.6	73	34	1	1.7	18.3	15	20	137	3.8	7.41	110	88	3	46	15	1	0	0	1	1	0	6	0	0	1	0	0	0	0	0	0	1	0	0	0	0	1	0	0
70	M	Other	Other	74	63	112	36.6111	100	12.2	13.7	216	31	0.8	1.6	17.6	12	23	135	4	7.45	108	145	2	30	15	1	0	0	0	0	1	0	0	0	1	1	0	0	0	0	0	1	0	0	0	0	1	0	0
78	M	White	Medicare	61	49	99	36.3333	100	11.9	12.4	110	48	1	1.3	14.2	16	22	137	4.1	7.39	108	110	1	37	15	1	0	0	0	0	0	2	0	0	1	1	0	0	0	0	0	1	0	0	0	0	0	0	0
81	M	White	Other	91	49	93	36.5556	100	14.5	12.8	116	24	1.1	1.5	16.9	14	21	135	4.6	7.47	109	200	4	40	15	1	0	0	0	0	0	4	0	0	1	0	1	0	0	0	0	1	0	0	0	0	0	0	0
62	F	Other	Other	84	68	127	36.4444	100	7.2	13.3	132	21	0.6	1.3	14.4	14	23	135	4.7	7.44	110	157	2	25	15	1	0	0	0	0	0	3	1	1	1	1	0	0	0	0	0	1	0	0	0	0	1	0	0
48	M	Other	Other	88	72	116	37.3333	99	10.1	13.5	175	46	0.8	1.7	18.2	11	24	136	3.9	7.43	100	155	1	29	15	1	0	0	0	0	1	0	0	0	1	1	0	0	0	0	0	1	0	0	0	0	1	0	0
68	M	White	Medicare	81	72	134	35.5	100	10.4	13.9	128	32	0.9	1.4	16	16	26	136	4.8	7.48	106	151	4	49	3	1	0	0	1	0	1	7	0	1	1	1	0	0	0	0	0	0	0	0	0	0	1	0	0
74	F	Other	Other	80	72	155	36.6667	100	9.2	14.7	147	23	1.1	1.5	16.5	14	22	138	5.5	7.38	110	182	1	47	15	1	0	0	0	0	0	1	1	0	1	1	0	0	0	0	0	1	0	0	0	0	0	0	0
71	M	White	Medicare	84	58	114	36.5556	100	17.6	13.1	253	30	1.5	1.5	15.7	19	22	134	4.3	7.3	106	144	6	28	15	1	0	1	1	0	1	1	1	1	1	0	1	0	0	0	0	1	0	0	0	0	1	0	0
65	F	White	Medicare	87	57	164	36.8889	100	24.4	14.7	328	33	0.7	1.3	14.8	7	21	129	4.5	7.43	102	218	5	35	15	1	0	0	1	1	1	4	1	1	1	1	0	0	1	0	0	1	0	0	0	0	0	0	0
66	M	White	Other	90	65	116	36.3889	100	11.6	13.1	186	34	0.9	1.2	13.6	15	24	133	5.2	7.39	106	171	1	35	15	0	0	1	0	0	0	1	0	0	1	1	0	0	0	0	0	0	0	0	0	0	1	0	0
75	M	Other	Medicare	80	48	87	36.3889	100	9.1	13.5	103	33	0.9	1.6	17.6	18	20	138	3.8	7.45	106	107	2	31	15	1	0	0	1	0	0	2	1	0	1	1	0	0	0	0	0	1	0	0	0	0	1	0	0
80	M	White	Medicare	80	48	91	35.6	100	15.1	14.2	125	38	0.8	1.9	20.4	13	27	136	3.6	7.43	99	123	1	34	15	1	0	0	0	0	1	3	1	1	1	1	0	0	0	0	0	1	0	0	0	0	0	0	0
54	F	Other	Other	73	53	92	36.4444	100	16.6	13.2	168	37	0.6	1.3	14.6	12	23	137	3.7	7.42	105	145	4	56	3	1	0	0	1	0	0	5	0	0	1	0	0	0	0	0	0	1	0	0	0	0	0	0	0
48	F	Other	Other	80	72	144	36.8333	100	12.1	15.1	149	24	0.8	1.3	14	15	23	137	4.2	7.48	110	143	2	49	3	1	0	0	0	0	0	1	0	0	1	1	0	0	0	0	0	1	0	0	0	0	1	0	0
38	M	Other	Other	72	54	104	36.8333	100	17.6	12.7	197	30	1	1.4	15.4	18	25	132	4.8	7.35	103	187	2	19	15	1	0	0	0	1	0	2	0	0	1	0	0	0	0	0	0	1	0	0	0	0	0	0	0
62	M	Other	Other	81	65	125	35.8	100	7.4	12.8	143	20	0.9	1.5	16.3	7	27	131	6.1	7.5	108	165	3	42	15	1	0	0	1	1	1	7	1	1	1	1	0	0	1	0	0	1	0	0	0	0	0	0	0
54	M	White	Other	80	73	116	36.5	99	10	13	167	36	0.9	1.5	16.3	16	24	135	4	7.45	107	118	3	26	15	1	0	1	1	0	0	3	0	0	1	1	0	0	0	0	0	1	0	0	0	0	0	0	0
70	M	White	Other	81	52	96	35.3	99	23.7	14.5	232	31	0.8	1.2	13	16	23	136	4.8	7.4	106	131	1	41	15	1	0	0	0	0	0	1	0	0	1	1	0	0	0	0	0	1	0	0	0	0	1	0	0
62	M	White	Other	92	58	119	36.8	96	29.4	13.1	177	29	1.2	1.5	15.5	16	24	136	4.7	7.45	102	130	1	40	15	1	0	0	0	0	1	4	0	1	1	1	0	0	0	0	0	1	0	0	0	0	0	0	0
85	F	Other	Medicare	88	61	114	34.6	100	11.2	13	108	23	0.5	1.8	19.5	12	19	133	6.2	7.34	113	134	2	37	15	1	0	0	0	1	1	2	1	0	1	1	0	0	0	0	0	0	0	0	0	0	1	0	0
63	M	White	Other	90	67	122	36.7778	100	18.8	13.2	204	41	0.8	1.3	14.2	15	22	138	3.8	7.38	105	199	1	31	15	1	0	0	0	0	0	2	0	0	1	0	0	0	0	0	0	1	0	0	0	0	0	0	0
43	F	Other	Medicaid	78	65	130	36.5556	100	17.9	13.4	134	26	0.5	1.2	12.7	9	24	134	4.9	7.39	109	202	2	18	15	1	0	0	0	0	1	1	0	1	1	1	0	0	0	0	0	1	0	0	0	0	1	0	0
73	M	White	Medicare	77	51	98	36.3333	100	11.8	12.3	169	35	0.7	1.6	17.8	12	22	137	4.1	7.42	108	153	1	30	15	1	0	0	0	0	0	1	1	0	1	1	0	0	0	0	0	1	0	0	0	0	1	0	0
56	M	White	Other	56	59	107	36.7	100	10.8	13.6	146	28	1.1	1.2	13.9	11	26	134	4.6	7.4	102	143	4	57	3	1	0	0	0	1	1	9	1	0	1	1	1	0	0	0	0	0	1	0	0	0	1	0	0
72	F	Other	Medicare	69	56	103	36.8889	100	5.9	13.4	306	30.5	1	1	10.9	26	22	142	3.6	7.46	109	110	4	37	15	1	0	1	0	0	1	1	1	1	1	0	0	0	1	0	0	0	0	0	0	0	1	0	0
69	M	Other	Medicare	85	52	87	37.0556	99	16.6	14.3	161	43	1.8	1.3	13.8	21	26	137	4.4	7.38	100	76	7	42	15	1	0	0	1	0	0	4	0	0	1	0	1	0	0	0	0	1	0	0	0	0	1	0	0
80	M	White	Medicare	95	50	98	35.6111	100	14.3	17.4	101	32	3.9	1.8	20	31	19	141	4.3	7.44	102	120	5	65	15	1	0	1	0	0	1	11	1	1	1	0	0	0	0	1	0	0	0	0	0	0	1	0	0
61	F	Other	Other	95	69	99	36.3	100	14.7	13.7	155	27	0.5	1.9	19.7	15	21	136	4.1	7.47	103	142	2	29	15	1	1	1	0	0	1	0	0	1	1	1	0	0	0	0	1	1	0	0	0	0	1	0	0
56	F	White	Other	84	54	101	36.6667	99	22.7	13.7	198	26	1.8	1.5	15.7	41	24	133	5.7	7.42	103	164	7	47	7	1	0	0	1	1	1	2	1	0	1	0	1	0	0	0	0	1	0	0	0	0	1	0	0
70	M	White	Other	67	50	106	36.7	100	18.5	13.9	185	20	1	1.3	14.5	16	21	136	5.7	7.42	109	162	5	47	15	1	0	1	0	0	1	1	1	0	1	1	0	0	0	0	0	0	0	0	0	0	1	0	0
47	M	Other	Other	80	68	126	36.5556	100	15.5	12.5	130	43	0.9	1.5	16.1	15	25	136	3.8	7.34	102	199	2	34	15	1	0	0	1	0	0	4	0	0	1	1	0	0	0	0	0	1	0	0	0	0	1	0	0
37	M	White	Other	84	53	125	36.7	100	12.9	14.2	205	29	1.1	1.3	15.3	20	29	137	5.4	7.35	102	220	3	19	15	1	0	1	0	0	1	1	0	1	1	1	0	0	0	0	0	0	0	0	0	0	1	0	0
68	M	White	Medicare	85	68	137	36.4	100	12.5	15	182	22	0.9	1.5	16.6	19	24	135	4	7.41	109	183	3	19	15	1	0	1	0	1	1	5	1	0	1	1	0	0	1	0	0	1	0	0	0	0	1	0	0
59	M	Other	Medicare	63	54	123	36.4	100	13.7	12	132	37	9	1.4	15.7	56	21	132	4.1	7.39	95	88	5	56	15	1	0	0	1	0	0	7	0	0	1	0	0	0	0	1	0	0	0	0	0	0	1	0	0
85	M	White	Medicare	79	64	122	36.3	100	10	13.4	118	41	0.6	1.8	19.1	14	24	138	4.3	7.45	99	127	2	45	15	1	0	0	0	1	1	4	0	0	1	0	0	0	0	0	0	0	0	0	0	0	1	0	0
60	M	White	Other	80	74	162	35.4	100	5.6	13.3	107	32	0.8	1.4	15.5	13	25	135	6.8	7.44	105	163	4	34	15	1	0	0	1	0	0	4	0	1	1	1	0	0	0	0	0	1	0	0	0	0	0	0	0
71	M	White	Medicare	88	54	110	36.9444	97	11.7	13.4	237	22	1.1	1.2	12.6	21	24	137	5.3	7.49	108	136	2	20	15	1	0	0	0	0	1	0	0	1	1	0	0	0	0	0	0	1	0	0	0	0	0	0	0
65	M	White	Medicare	107	63	103	36.2778	94	21.7	12.7	206	29	1.6	1.5	16.6	24	24	136	4.2	7.51	106	116	2	48	15	1	1	1	0	1	1	4	1	0	1	1	0	0	0	0	0	1	0	0	0	0	1	0	0
58	M	Other	Other	80	64	140	36.4	98	10.8	13.7	76	15	3.3	1.5	16.4	29	26	131	3.9	7.53	405	60	5	75	3	1	0	0	0	1	0	14	0	1	1	0	0	0	0	0	0	1	0	0	0	0	0	0	0
55	F	White	Other	86	54	96	36.6	100	13.9	15	196	20	1.3	1	11.1	47	24	136	6	7.39	107	277	5	63	4	1	0	0	0	1	0	8	0	0	1	0	1	0	0	0	0	1	0	0	0	0	0	0	0
64	M	White	Other	57	53	99	36.7	99	9.1	15.1	153	29	0.9	1.5	16.3	17	19	133	4.4	7.35	108	172	4	40	15	1	0	0	1	1	0	4	1	0	1	0	0	0	0	0	0	1	0	0	0	0	1	0	0
46	M	Other	Other	91	47	104	36.4	98	17	14.2	169	26	0.9	1.4	15.5	12	26	137	4.9	7.46	106	189	1	18	15	1	0	1	0	0	1	1	0	1	1	1	0	0	0	0	0	0	0	0	0	0	1	0	0
68	M	White	Medicare	88	48	89	36.2	100	19	11.6	181	38	1	1.6	17.2	17	23	135	4.3	7.47	101	133	2	29	15	1	1	0	1	0	1	4	1	1	1	1	0	0	0	0	0	1	0	0	0	0	1	0	0
79	M	White	Medicare	80	47	92	36.5	100	12.1	18	158	23	0.9	2	21.2	14	21	132	5.4	7.41	106	164	6	35	15	1	0	1	1	0	1	3	0	1	1	0	0	1	0	0	0	1	0	0	0	0	1	0	0
78	M	White	Medicare	88	51	112	36.9	100	15.6	13.4	163	26.3	1.4	1.4	15.5	30	26	136	4.3	7.46	107	171	3	49	15	1	0	0	0	0	1	3	0	1	1	0	1	0	0	0	0	1	0	0	0	0	0	0	0
59	M	White	Other	70	67	160	36.6667	97	13.6	13.7	188	33.8	1.2	1.1	12.1	21	21	134	4.5	7.42	97	249	4	20	15	1	0	1	1	0	0	1	0	1	1	1	0	1	0	0	0	1	0	0	0	0	1	0	0
66	M	Other	Medicare	82	64	104	36	99	8.2	13.7	104	28	1	1.2	13.7	21	27	134	4.6	7.45	104	153	1	22	15	1	0	0	0	0	1	3	0	1	1	1	0	0	0	0	0	1	0	0	0	0	1	0	0
80	F	Other	Other	80	48	100	37	100	11	13.3	135	24	1	1.5	16.1	28	20	135	6.1	7.45	111	193	1	65	15	1	0	0	0	0	1	5	1	1	1	1	0	0	1	0	0	1	0	0	0	0	1	0	0
67	F	Other	Medicare	90	56	122	36.3333	100	12	15.4	88	33	0.6	1.3	13.7	14	22	139	3.7	7.43	105	181	2	27	15	1	0	0	0	0	0	2	0	0	1	1	0	0	0	0	0	1	0	0	0	0	0	0	0
71	M	White	Medicare	76	53	158	36.8	97	19.6	13.9	313	23	0.8	1.4	15.4	10	21	136	5.3	7.34	108	230	3	40	15	1	0	1	1	1	1	4	0	0	1	1	0	0	0	0	0	1	1	0	0	0	1	0	0
64	M	White	Other	107	55	103	35.9	98	14.9	13.6	264	30	1.3	1.3	14.4	20	18	136	4.4	7.38	113	256	3	64	3	1	0	0	1	1	0	0	1	0	1	0	0	0	0	0	0	1	0	0	0	0	1	0	0
63	F	White	Other	51	61	145	37	99	8.7	12.3	262	34.1	0.7	1.1	11.5	16	24	141	3.5	7.51	106	77	1	31	15	1	0	0	0	0	1	0	0	1	1	1	0	0	0	0	0	1	0	0	0	0	1	0	0
85	M	White	Medicare	82	60	112	36.7778	100	19.8	13.1	164	27	0.9	1.1	11.4	21	25	138	5.2	7.31	108	156	3	32	15	1	0	0	0	0	1	3	0	1	1	1	0	0	0	0	0	1	0	0	0	0	0	0	0
57	M	White	Other	81	63	121	36.7222	95	12.9	13.8	209	34.9	0.7	1.3	13.6	14	18	145	3.8	7.38	115	231	4	17	15	1	0	0	1	0	0	0	1	0	1	1	0	0	0	0	0	1	0	0	0	0	1	0	0
65	M	White	Medicare	88	67	116	36.8889	96	10.2	12.6	151	30.5	0.7	1.5	16.4	15	25	137	3.8	7.37	110	194	3	28	15	1	0	0	1	0	0	1	0	0	1	1	0	0	0	0	0	1	0	0	0	0	1	0	0
64	M	White	Other	67	46	105	35.7	98	25.3	13	145	41	0.8	1.6	16.9	15	20	138	5.4	7.44	107	140	3	31	15	1	0	0	1	1	1	7	1	0	1	0	0	0	0	0	0	1	0	0	0	0	0	0	0
70	F	White	Medicare	91	46	89	35.2778	100	11.4	13.6	149	23	0.5	1.6	17.3	12	26	139	4.9	7.45	109	198	3	32	15	1	0	0	1	0	1	4	1	1	1	1	0	0	0	0	0	1	0	0	0	0	0	0	0
66	M	White	Medicare	80	33	93	36.4	98	13	12.8	114	32	1.3	1.4	15.1	20	24	133	5.5	7.36	107	163	2	31	15	1	0	0	0	0	1	2	1	1	1	1	0	0	0	0	0	1	0	0	0	0	0	0	0
80	M	White	Medicare	91	62	109	37.1667	100	11.2	13.6	164	22	1.3	1.2	13.5	30	21	138	5	7.48	113	163	5	77	3	1	0	0	0	1	1	10	1	1	1	0	1	0	0	0	0	1	0	0	0	0	0	0	0
66	M	White	Other	80	72	124	36.4444	100	10.5	13.2	124	26	0.8	1.6	17	15	21	135	5.1	7.33	109	173	2	27	15	1	0	0	0	0	0	1	0	0	1	1	0	0	0	0	0	1	0	0	0	0	1	0	0
78	M	White	Other	57	60	116	36.5	100	9.2	13.1	114	36	0.9	1.6	17.3	20	23	136	4.4	7.42	104	136	1	43	15	1	0	1	0	0	0	3	1	0	1	0	0	0	0	0	0	1	0	0	0	0	1	0	0
46	M	Other	Other	77	62	106	36.7222	100	15.8	12.3	158	39	1.1	1.3	14.5	12	24	137	3.8	7.38	102	119	1	22	15	1	0	0	0	0	0	0	0	0	1	1	0	0	0	0	0	1	0	0	0	0	0	0	0
85	M	White	Medicare	87	33	61	36.2222	100	10.1	13.6	128	29	1.2	1.4	15.5	22	27	136	4.8	7.39	104	102	1	48	15	1	0	0	0	0	1	2	0	1	1	1	0	0	0	0	0	0	0	0	0	0	1	0	0
52	F	White	Medicare	92	69	149	36.5	100	13.9	11.9	131	24	0.5	1	11.1	11	24	127	3.9	7.43	98	165	2	24	15	1	0	0	0	0	0	3	0	0	1	1	0	0	0	0	0	1	0	0	0	0	1	0	0
76	M	White	Medicare	88	55	128	36.3	100	16	14	189	21	1	1.3	14.8	13	26	135	3.7	7.44	104	128	5	41	15	1	0	1	0	1	1	4	1	1	1	0	1	0	0	0	0	0	0	0	0	0	1	0	0
71	M	White	Medicare	71	71	133	35.9	100	15.9	13.4	174	30	1.2	1.3	14.8	23	22	138	4.4	7.41	112	186	5	39	15	1	0	0	0	0	1	3	0	1	1	0	1	0	0	0	0	1	0	0	0	0	0	0	0
55	M	White	Other	74	63	140	36.8333	96	9.9	13.4	173	29	0.6	1.4	14.9	10	21	134	5	7.39	113	176	4	33	15	1	0	1	0	0	1	4	0	1	1	0	1	0	0	0	0	1	0	0	0	0	0	0	0
71	F	White	Medicare	80	63	117	35.7	100	7.6	16.4	196	29	0.8	1.1	12.8	21	21	140	4.4	7.38	111	141	1	39	15	1	0	0	0	0	1	0	0	1	1	1	0	0	0	0	0	1	0	0	0	0	0	0	0
62	M	White	Medicare	74	46	104	35.9	98	11.7	13.4	118	26	1.2	1.3	13.8	25	23	132	5.1	7.41	101	242	5	51	3	1	0	0	1	0	1	2	1	1	1	0	1	0	0	0	0	1	0	0	0	0	1	0	0
73	F	White	Other	80	65	133	36.3333	99	21.6	12.7	193	28	0.7	1.6	17.5	14	25	134	5.2	7.4	110	124	1	42	15	1	0	0	0	0	1	0	0	0	1	1	0	0	0	0	0	1	0	0	0	0	1	0	0
73	M	White	Other	80	52	90	36.3	100	13.1	13.3	201	34	1.1	1.3	14.6	17	24	133	5.9	7.37	101	160	1	50	15	1	0	1	0	0	1	4	1	0	1	1	0	0	0	0	0	0	0	0	0	0	1	0	0
71	F	White	Medicare	77	55	137	36.6667	99	5.7	13.7	219	34.3	0.7	1.1	12.1	20	24	139	4.1	7.42	101	203	3	23	15	1	0	0	0	1	0	0	1	0	1	0	0	0	0	0	0	1	0	0	0	0	1	0	0
70	M	White	Medicare	103	78	107	37.1	90	20.9	13.2	298	44.7	1.2	1	10.6	26	22	138	4.3	7.42	99	321	3	37	14	1	1	1	1	1	0	0	1	1	1	0	0	0	0	0	1	1	1	0	0	0	1	0	0
71	M	White	Other	85	51	120	36.5	99	19.3	13.4	156	32	1.9	1.5	16.4	43	21	137	4.4	7.32	107	163	4	42	15	1	0	0	0	0	0	2	1	0	1	0	1	0	0	0	0	1	0	0	0	0	0	0	0
59	M	Other	Other	91	58	90	36.8889	97	16.6	14.7	235	41	1	1.2	12.5	19	22	138	4.7	7.34	103	120	2	62	3	1	0	1	0	0	0	6	0	0	1	1	0	0	0	0	1	1	0	0	0	0	1	0	0
80	F	White	Medicare	69	48	128	36.6667	95	5.2	19.5	152	30.3	1.3	1.5	16.8	37	20	144	4	7.42	104	105	4	34	15	1	0	1	0	1	0	2	1	0	1	0	1	0	0	1	0	1	0	0	0	0	1	0	0
68	F	White	Medicare	79	57	109	36.4	100	18.2	14.3	215	24	0.9	1.5	17.1	19	24	136	4.5	7.37	107	161	2	62	3	1	0	0	0	1	1	7	1	1	1	1	0	0	1	0	0	1	0	0	0	0	0	0	0
77	M	White	Medicare	82	60	141	35.7	100	10.4	15.6	139	26	1	1.5	15.9	17	25	133	4.7	7.43	107	122	4	32	15	1	0	0	1	0	0	4	0	0	1	1	0	0	0	0	0	1	0	0	0	0	1	0	0
73	M	White	Medicare	69	52	116	34.9	100	3.2	13.9	107	31	0.5	1.6	17.6	14	23	136	4.7	7.42	104	133	1	30	15	1	0	1	0	0	0	3	1	0	1	1	0	0	0	0	0	1	0	0	0	0	1	0	0
80	M	White	Medicare	58	55	122	36.2	100	16.5	12.7	262	27	0.8	1.3	14.7	16	25	134	4.1	7.39	103	160	2	44	15	1	0	0	1	0	1	3	1	0	1	1	0	0	1	0	0	0	0	0	0	0	1	0	0
71	M	White	Other	73	54	122	35.8	100	12.9	15.2	245	19	1.1	1.4	15.3	31	20	131	4.7	7.38	109	159	5	40	15	1	0	0	1	1	1	3	0	0	1	0	1	0	0	0	0	1	0	0	0	0	1	0	0
76	M	Other	Medicare	83	47	124	35.8	93	13	13.7	170	34	1.7	1.5	16.5	24	24	137	4.8	7.43	104	137	6	51	15	1	0	0	1	1	0	5	1	0	1	0	1	0	0	0	0	1	0	0	0	0	1	0	0
79	M	White	Other	81	57	119	36.8333	77	9.3	12.5	123	29	1.4	1.7	18.3	28	23	132	4.9	7.5	106	185	5	35	15	1	0	0	1	0	0	2	1	0	1	0	1	0	0	0	0	1	0	0	0	0	1	0	0
68	M	Other	Other	81	60	122	36.3333	99	10.5	13.6	155	21	2.8	1.6	17.2	64	25	137	4	7.47	101	61	4	58	15	1	0	0	0	0	0	2	0	0	1	1	1	0	0	0	0	1	0	0	0	0	0	0	0
54	F	White	Other	90	78	142	35.7	100	8.7	13.6	183	24	1.4	1.2	13.9	30	24	135	5	7.51	106	125	6	39	15	1	0	0	1	1	1	2	0	1	1	0	1	0	0	0	0	1	0	0	0	0	1	0	0
56	F	Other	Other	73	49	111	36.8889	100	8.5	15.7	148	18	1.5	1.6	17.2	39	22	135	4.1	7.36	108	144	6	33	15	1	1	1	1	1	0	6	0	1	1	0	1	0	0	1	0	1	0	1	0	0	1	0	0
73	F	White	Medicare	84	40	113	35.4	98	9.6	16.6	125	21	1.6	1.3	14	37	19	133	6.3	7.31	111	141	6	59	15	1	0	0	0	1	1	6	1	0	1	0	1	0	0	0	0	1	0	0	0	0	1	0	0
70	M	Other	Medicare	75	45	90	36.7778	100	13.1	13.2	86	22	1	1.3	14.5	13	26	137	4.7	7.48	103	148	4	40	15	1	0	0	0	0	1	3	1	0	1	1	0	0	0	0	0	0	0	0	0	0	1	0	0
73	M	White	Medicare	80	46	109	36.6	96	27.9	18.1	212	19	3	1.8	19.8	46	21	137	5.5	7.46	108	72	5	49	15	1	1	1	0	1	1	9	1	0	1	0	1	1	0	1	0	1	1	1	0	1	1	0	0
89	M	White	Medicare	75	50	112	37.1667	100	11.6	16.9	89	21	1	1.7	18.8	15	22	129	5.3	7.5	107	102	6	46	15	1	0	1	1	1	0	6	1	0	1	0	1	0	0	0	0	1	0	0	0	0	1	0	0
82	M	White	Medicare	84	45	112	35.2778	100	16.6	14.8	170	23	3.2	1.4	16.1	73	19	137	5.1	7.39	112	129	4	84	3	1	0	0	1	0	1	6	0	0	1	0	0	0	0	1	0	0	0	0	0	0	1	0	0
67	M	White	Other	88	58	101	36.2778	96	9.6	17	408	30	1.7	1.6	17.5	22	31	133	3.9	7.31	94	191	6	25	15	1	0	0	1	1	1	1	1	1	1	0	0	0	0	0	0	0	0	0	0	0	1	0	0
56	M	White	Other	78	54	104	36.5	99	12.8	12.8	148	33	0.9	1.2	13.3	18	26	136	4	7.4	101	157	1	44	3	1	0	0	0	0	0	7	0	0	1	1	0	0	0	0	0	1	0	0	0	0	0	0	0
57	M	Other	Medicaid	60	60	120	36.9444	98	8.7	14	180	37.9	1	1.1	12.7	22	30	140	4.9	7.35	103	195	2	22	15	0	0	0	0	0	1	1	0	0	1	1	0	0	1	0	0	0	0	0	0	0	0	0	0
78	M	White	Other	87	37	101	36.7778	98	11	14.1	141	23	1.3	1.3	14.5	41	20	134	5.3	7.25	111	169	2	42	15	1	0	0	0	0	1	6	0	1	1	1	0	0	0	0	0	0	0	0	0	0	1	0	0
62	M	White	Other	80	58	128	37	100	12.3	14.1	149	35	0.8	1.2	14.2	13	24	138	4.9	7.43	102	149	2	27	15	1	0	0	0	0	1	4	0	0	1	1	0	0	0	0	0	1	0	0	0	0	1	0	0
70	M	White	Other	56	52	118	36.0556	94	9.8	13.1	189	41.7	0.7	1.2	13.9	16	22	139	3.8	7.41	106	187	3	42	15	1	0	0	1	0	1	0	0	1	1	1	0	1	0	0	0	1	0	0	0	0	1	0	0
74	M	White	Medicare	80	47	92	36.2778	100	14.8	13.3	130	30.9	1.1	1.3	14	18	21	135	5.2	7.41	111	240	1	30	15	1	0	0	0	0	0	5	0	0	1	0	0	0	0	0	0	1	0	0	0	0	1	0	0
41	F	Other	Other	93	73	113	35.8333	100	11.7	13.7	338	43.3	1.2	1.1	11.5	12	24	155	3.9	7.38	117	228	2	15	14	0	0	0	0	0	0	1	0	1	1	0	0	1	0	0	0	1	0	0	0	0	0	0	0
37	M	Other	Other	109	49	94	37.4444	100	12.9	12.7	119	31	0.7	1.4	14.8	10	20	133	5.3	7.38	110	242	3	21	15	1	0	1	1	0	0	6	0	1	1	1	0	0	0	0	0	1	0	0	0	0	0	0	0
79	F	White	Medicare	90	53	115	36.5	100	10.2	18.7	154	33	1	1.5	16.3	26	22	142	3.5	7.38	105	103	6	44	15	1	1	0	1	1	1	5	1	1	1	0	1	0	0	0	0	1	0	0	0	0	1	0	0
62	M	White	Other	79	62	99	36.3889	100	10.6	13.2	163	34	0.7	1.4	15.3	12	24	134	4.3	7.4	107	190	2	36	15	1	0	1	1	0	0	4	0	0	1	1	0	0	0	0	0	1	0	0	0	0	1	0	0
59	M	Other	Other	73	59	115	36.5	99	16.7	13.2	243	30	1.4	1.1	12.3	27	23	134	5.7	7.28	106	199	1	7	15	1	0	0	0	0	0	1	0	0	1	1	0	0	0	0	0	1	0	0	0	0	0	0	0
60	M	White	Other	71	57	113	36.5	100	15	11.4	178	32	1.6	1.6	17	36	23	133	6	7.41	105	193	5	40	15	1	0	0	1	0	0	2	0	0	1	0	1	0	0	0	0	1	0	0	0	0	1	0	0
61	M	White	Other	87	43	84	36.3333	98	12.5	13.3	207	43	0.9	1.4	15	15	20	139	4.4	7.4	107	116	1	34	15	1	0	1	0	0	1	0	0	1	1	1	0	0	0	0	0	0	0	0	0	0	1	0	0
75	M	White	Medicare	88	56	106	36.5	96	9.5	15.3	165	41	1	1.4	15	17	24	138	4.3	7.35	101	124	1	40	15	1	0	0	0	0	1	3	0	1	1	1	0	0	0	0	0	1	0	0	0	0	0	0	0
83	M	Other	Medicare	58	59	135	36.3889	100	6.9	14.8	163	22.4	1.4	1.4	15	40	24	132	5	7.39	102	182	7	48	15	1	0	0	1	1	0	2	1	0	1	0	1	0	0	0	0	1	0	0	0	0	1	0	0
84	M	White	Medicare	80	48	100	36.3889	100	10.1	12.8	78	24	1.3	1.3	14.1	23	22	135	4.4	7.45	108	157	8	43	15	1	0	0	1	0	0	7	1	0	1	0	1	0	0	0	0	1	0	0	0	0	1	0	0
67	M	White	Other	80	69	108	36.2778	100	10.8	13.1	148	31	0.8	1.3	14.2	15	25	135	4.7	7.41	107	111	1	25	15	1	0	1	0	0	1	2	0	0	1	0	0	0	0	0	0	1	0	0	0	0	1	0	0
56	F	White	Medicare	56	66	137	36.3889	100	2.2	13	90	22	0.6	1.4	14.7	11	26	132	4.1	7.46	106	169	4	25	15	1	0	0	1	0	1	2	0	1	1	0	0	0	0	0	0	1	0	0	0	0	0	0	0
76	M	White	Medicare	106	51	123	36.3889	100	10.2	18	157	20	4.7	1.5	17	33	23	134	4.9	7.49	101	124	6	58	15	1	0	0	1	1	1	1	0	0	1	0	0	0	0	1	0	0	0	0	0	0	1	0	0
65	M	White	Other	80	56	114	36.6111	100	12.9	13.3	158	26	1.2	1.2	13.6	28	24	136	5.1	7.34	109	136	3	45	15	1	0	0	1	0	0	4	0	0	1	1	0	0	0	0	0	1	0	0	0	0	1	0	0
60	M	White	Medicare	80	66	106	36.8889	100	13.1	12.8	224	27	1	1.2	14.3	19	24	136	5	7.45	108	103	1	54	15	1	0	1	0	0	1	2	0	1	1	0	0	0	0	0	0	1	0	0	0	0	0	0	0
74	M	Other	Medicare	90	49	117	35.6	100	6.8	12.5	86	27	2.5	1.3	14.4	35	20	136	4.5	7.41	110	258	4	43	15	1	0	0	0	0	0	5	0	0	1	0	1	0	0	0	0	1	0	0	0	0	1	0	0
54	M	Other	Other	74	55	120	36.9444	100	12.8	12.3	177	31	0.7	1.3	13.6	11	25	135	4.2	7.35	106	156	2	31	15	1	0	0	0	0	0	3	0	0	1	1	0	0	0	0	0	1	0	0	0	0	1	0	0
74	F	Other	Other	80	46	101	36.3889	100	10.9	15.9	128	19	4.4	1.4	14.9	26	24	130	4.8	7.4	100	154	7	77	15	1	0	0	1	1	0	6	1	0	1	0	0	1	0	1	0	1	0	0	0	0	1	0	0
59	M	Other	Medicare	109	49	96	36.2	99	16	15.3	192	32	0.7	1.5	15.8	13	23	136	4.4	7.42	102	163	2	29	15	1	0	1	1	0	0	1	1	0	1	1	0	0	0	0	0	1	0	0	0	0	1	0	0
78	M	White	Medicare	68	56	117	36.1111	100	5.7	12.9	109	32	0.9	1.8	19.2	16	26	135	3.4	7.42	101	158	1	37	15	1	0	0	0	0	1	1	0	1	1	1	0	0	0	0	0	1	0	0	0	0	0	0	0
76	M	White	Other	72	68	168	35.9	100	13.5	14.1	124	26	0.5	1.9	19.8	16	24	133	5.1	7.54	107	133	6	48	15	1	0	0	1	1	1	5	1	1	1	1	0	0	0	0	0	1	0	0	0	0	1	0	0
63	M	White	Other	91	68	136	36.5	100	22.2	13.7	132	46	1.2	1.5	15.8	20	23	136	4.5	7.41	100	177	7	37	15	1	0	1	0	0	1	6	0	1	1	0	1	0	0	0	0	1	0	0	0	0	0	0	0
70	M	White	Medicare	84	46	89	35.9	100	20.8	14.1	158	29	0.8	1.3	13.7	13	24	133	4.1	7.4	107	180	2	42	15	1	0	0	0	0	0	3	1	0	1	1	0	0	0	0	0	1	0	0	0	0	0	0	0
74	M	Other	Other	73	41	91	37.3889	100	17.9	13.7	194	37.4	1.1	1.1	12.3	19	25	138	4.2	7.41	104	121	2	28	15	0	0	0	1	0	1	1	1	0	1	1	0	0	0	0	0	0	0	0	0	0	0	0	0
65	F	White	Other	81	42	80	35.5556	100	9	13.9	151	25	1	1.2	13.4	36	22	141	3.9	7.37	106	124	3	31	15	1	0	0	0	1	0	3	0	0	1	0	0	0	0	0	0	1	0	0	0	0	0	0	0
66	F	Other	Medicaid	80	58	125	36.4444	100	7.6	13.2	208	23	0.5	1.5	16	10	24	136	4.3	7.41	108	196	3	54	3	1	0	0	1	0	0	4	0	0	1	1	0	1	0	0	0	1	0	0	0	0	0	0	0
48	M	White	Other	85	65	111	37.0556	100	19.8	12.3	138	44	1.2	1.3	14.1	24	24	139	3.8	7.3	103	163	2	32	15	1	0	0	0	0	0	1	1	0	1	1	0	1	0	0	0	1	0	0	0	0	0	0	0
68	M	White	Medicare	84	46	81	35.5	99	15.5	12.5	177	35	0.7	1.5	16	14	24	134	4.1	7.34	103	198	2	56	4	1	0	0	1	0	1	5	0	1	1	1	0	0	0	0	0	1	0	0	0	0	0	0	0
70	F	White	Medicare	71	53	92	34.2	99	6.2	13.4	91	26	0.4	1.3	14.6	17	23	132	3.7	7.53	105	109	2	34	15	1	0	0	1	0	1	3	0	0	1	1	0	0	0	0	0	0	0	0	0	0	1	0	0
69	F	White	Medicare	76	62	119	36.7778	100	12.5	13.7	186	28	0.6	1.2	13.2	14	23	134	5.8	7.36	109	223	2	27	15	1	0	0	1	0	0	3	0	0	1	1	0	0	0	0	0	1	0	0	0	0	0	0	0
71	M	White	Medicare	77	44	105	35.5556	100	17.4	12.3	197	33.2	0.6	1.2	13.3	19	23	135	4.4	7.32	108	179	1	41	15	1	0	0	0	0	0	1	1	0	1	0	0	0	0	0	0	1	0	0	0	0	0	0	0
71	M	White	Other	88	50	126	36.7222	100	16.1	12.8	149	34	1.4	1.5	16.6	23	22	139	4	7.38	107	119	1	44	15	1	0	0	0	0	0	5	0	1	1	1	0	0	0	0	0	1	0	0	0	0	0	0	0
75	M	White	Medicare	80	51	105	35.8	100	9.6	13	133	27	0.8	1.2	13.7	13	24	134	4.8	7.44	108	184	2	50	3	1	0	0	0	0	1	3	0	0	1	1	0	0	0	0	0	1	0	0	0	0	1	0	0
62	M	White	Other	63	51	112	37	100	17	13.4	153	29	0.7	1.2	13.4	24	26	136	5.7	7.37	112	183	2	27	15	1	0	0	0	0	1	3	0	1	1	1	0	0	0	0	0	0	0	0	0	0	1	0	0
72	F	White	Medicare	80	60	123	36	100	17.3	13.6	165	39	0.9	1.2	13.9	23	22	136	4.6	7.4	104	149	1	28	15	1	0	0	0	0	1	3	0	1	1	1	0	0	0	0	0	1	0	0	0	0	0	0	0
64	M	Other	Other	81	70	121	37.2222	96	17.3	12.9	145	39	0.7	1.4	15	13	24	135	3.9	7.45	99	167	2	36	15	1	0	1	1	0	1	0	0	0	1	1	0	0	0	0	0	1	0	0	0	0	0	0	0
88	M	White	Medicare	78	44	100	35.6	100	25.7	13.7	145	31	1.1	1.2	13.4	16	21	136	4.3	7.3	107	153	2	37	15	1	0	0	0	0	0	6	0	0	1	0	0	0	0	0	0	1	0	0	0	0	0	0	0
68	M	White	Other	88	59	111	36.5	92	10.5	13.1	196	27.4	0.8	1.6	17.3	13	23	139	3.6	7.43	105	115	1	28	15	1	0	0	0	0	1	1	1	1	1	0	0	0	0	0	0	1	0	0	0	0	0	0	0
83	M	White	Medicare	90	50	131	36.1	100	8.9	13.1	127	23.6	1.3	1.5	16.9	34	21	138	3.7	7.34	118	102	3	49	15	1	0	0	0	0	1	3	1	0	1	0	1	0	0	0	0	1	0	0	0	0	0	0	0
82	M	White	Medicare	72	49	128	36.2778	98	6.3	16.5	127	21	4.6	1.5	16.6	37	25	136	5.3	7.56	111	170	6	45	15	1	1	0	0	1	1	5	1	0	1	0	0	0	0	1	0	1	0	0	0	0	1	0	0
64	M	Other	Medicare	77	59	108	36.4	100	17.1	13	142	23	0.9	1.5	16.6	11	23	133	5.7	7.39	107	172	2	26	15	1	0	0	0	0	1	2	0	0	1	1	0	0	0	0	0	1	0	0	0	0	1	0	0
70	F	White	Medicare	70	45	93	35.9	97	14.6	17.2	231	19	1.3	1.7	18.5	33	19	133	5	7.4	110	136	3	72	15	1	0	0	1	1	1	4	1	0	1	1	0	0	0	0	0	1	0	0	0	0	0	0	0
75	M	White	Other	79	62	97	37.0556	98	10.6	15.4	63	34	1	1.4	16	27	21	137	4.2	7.41	103	153	6	38	15	1	1	0	1	0	1	4	0	1	1	0	1	0	0	0	0	0	0	0	0	0	1	0	0
76	M	White	Medicare	73	42	83	36.5	99	20	12.9	192	29	0.9	1.4	14.8	18	22	136	4.7	7.4	107	125	3	38	15	1	0	0	1	1	0	3	1	0	1	1	0	0	0	0	0	1	0	0	0	0	1	0	0
84	F	White	Medicare	86	59	129	35.3889	100	6.5	12.5	90	23	0.8	1.9	20.6	20	21	129	3.7	7.59	101	219	3	50	15	1	0	0	1	1	0	6	0	1	1	0	0	0	0	0	0	0	0	0	0	0	1	0	0
69	M	White	Medicare	82	54	85	37	94	12.3	13.7	129	28	0.8	1.4	15	16	28	135	4.1	7.43	103	153	4	42	15	1	0	1	1	0	0	6	0	0	1	1	0	1	0	0	0	1	0	0	0	0	0	0	0
81	F	White	Medicare	88	44	91	35.9	100	10.4	14.6	150	21	1.4	2	21.2	43	26	135	4.9	7.53	102	185	8	44	15	1	0	0	0	1	1	6	1	1	1	0	1	0	1	0	0	1	0	0	0	0	1	0	0
54	M	White	Other	80	65	103	37	93	19.2	14	151	29	0.8	1.5	16.1	13	26	134	5.1	7.36	100	190	1	32	15	1	0	1	0	0	0	0	0	0	1	0	0	0	0	0	0	1	0	0	0	0	1	0	0
76	M	White	Medicare	91	49	109	35.6	100	18.7	13.7	217	32	1.6	1.1	13.1	21	24	138	4.9	7.39	111	106	5	67	3	1	0	1	0	0	1	6	0	1	1	0	1	0	1	0	0	0	0	0	0	0	1	0	0
68	M	White	Medicare	89	64	109	36.5	100	8.3	14.8	142	36	1	1.1	11.7	24	19	137	5.6	7.39	103	106	3	37	15	1	0	0	1	0	1	4	1	0	1	1	0	0	0	0	0	1	0	0	0	0	1	0	0
75	F	Other	Medicare	92	63	135	36.4	100	16.3	13.5	192	22	0.6	1.8	19	10	24	136	6.1	7.36	111	198	2	29	15	1	0	0	0	0	1	2	0	1	1	1	0	0	0	0	0	0	1	0	0	0	1	0	0
62	M	White	Medicare	60	54	163	36	100	24.6	15.2	178	25	0.7	1.3	13.7	19	26	135	5.8	7.45	112	256	7	35	15	1	1	0	1	1	1	3	0	0	1	1	0	0	0	0	0	1	0	0	0	0	1	0	0
56	M	White	Other	79	67	117	36.4444	99	20	11.4	137	44	1.1	1.2	12.9	15	22	134	3.7	7.38	103	214	2	21	15	1	0	0	1	0	0	1	0	1	1	1	0	0	0	0	0	1	0	0	0	0	1	0	0
71	M	Other	Medicare	72	64	128	36.4444	100	7.9	13.3	106	25	0.9	1.2	13.2	17	24	137	5	7.37	109	275	2	42	15	1	0	0	0	0	0	1	1	0	1	1	0	0	0	0	0	1	0	0	0	0	0	0	0
58	M	White	Other	91	85	144	36.3333	99	22.8	15	138	35	0.9	1.4	15.9	21	23	136	4.1	7.38	103	74	1	26	15	1	0	0	0	0	1	8	1	0	1	1	0	0	0	0	0	0	0	0	0	0	1	0	0
66	M	Other	Medicare	74	52	114	36.8333	100	14.1	12.8	147	29	0.6	1.1	12.2	11	23	132	4.5	7.37	108	173	4	40	12	1	0	0	1	1	0	9	0	0	1	0	0	0	0	0	0	1	0	0	0	0	0	0	0
74	F	Other	Other	90	66	107	35.9444	100	14.5	13.7	129	23.3	1.3	1.4	15.8	36	25	132	4.6	7.36	108	154	3	38	15	1	0	0	0	1	1	2	0	0	1	1	0	0	0	0	0	1	0	0	0	0	1	0	0
72	M	White	Medicare	58	58	101	36.4444	93	11.2	12.3	254	42	0.9	1.2	12.5	18	20	135	4.4	7.46	100	131	2	23	15	0	0	0	1	0	0	0	1	0	1	1	0	0	0	0	0	0	0	0	0	0	0	0	0
62	M	White	Other	63	59	113	36.3889	100	3.5	12.7	109	27	0.9	1.6	17.4	13	24	135	5	7.47	105	150	1	27	15	1	0	0	0	0	1	1	0	1	1	1	0	0	1	0	0	1	0	0	0	0	0	0	0
53	M	White	Other	128	57	92	36.7222	92	15.2	14	87	41	1	1.5	16.5	14	21	132	4.4	7.35	97	157	3	63	15	1	0	0	1	1	0	2	1	0	1	0	0	0	0	0	0	1	0	0	0	0	1	0	0
65	F	White	Medicare	85	45	97	36.4	100	5.4	14.1	107	20	0.6	1.4	16.3	10	23	136	5.1	7.5	111	249	4	26	15	1	0	0	1	0	1	2	1	1	1	1	0	0	0	0	0	0	0	0	0	0	1	0	0
78	F	White	Medicare	81	47	104	36.5	100	6.3	12.5	119	23	0.6	1.2	13.3	10	24	131	4.8	7.49	103	125	2	34	11	1	0	0	1	0	1	4	0	1	1	1	0	0	0	0	0	1	0	0	0	0	1	0	0
60	M	Other	Other	77	89	155	36.7778	100	16	12.8	169	30	0.8	1.5	16.5	13	24	134	4.9	7.4	107	331	2	25	15	0	0	1	0	0	0	0	0	0	1	1	0	0	0	0	0	1	0	0	0	0	0	0	0
69	M	White	Medicare	64	74	152	36	100	6	13.5	220	46.3	1	0.9	10.5	20	28	140	3.9	7.39	101	150	1	36	15	1	0	1	0	0	1	0	1	1	1	1	0	0	0	0	0	1	0	0	0	0	0	0	0
73	M	White	Other	80	58	125	35.6	100	8.5	13.4	145	23	0.9	2.2	24	16	24	134	4.6	7.49	104	177	5	37	15	1	0	0	1	1	1	1	0	1	1	0	1	0	0	0	0	0	0	0	0	0	1	0	0
45	M	White	Other	83	53	89	37.0556	98	14.9	13.5	174	41	0.8	1.3	13.9	11	23	134	4.2	7.38	104	263	1	21	15	1	0	1	0	0	0	3	0	0	1	1	0	0	0	0	0	1	0	0	0	0	1	0	0
81	M	White	Medicare	84	49	133	35.2	100	10.4	14.8	137	28	1.7	1.3	14.8	37	19	136	4.8	7.33	103	118	5	62	15	1	0	0	0	1	1	6	1	0	1	0	1	0	0	0	0	1	0	0	0	0	1	0	0
73	M	White	Medicare	93	38	92	35.9	100	16.2	15	166	20	4.3	1.3	13.6	20	24	135	5	7.49	103	121	7	44	15	1	0	0	1	1	0	9	1	0	1	0	0	0	0	1	0	1	0	0	0	0	1	0	0
80	M	White	Medicare	80	65	114	36.3333	100	9	12.4	131	27	0.9	1.2	12.8	14	25	136	4.7	7.34	102	200	1	33	15	1	0	0	0	0	0	4	1	1	1	1	0	0	0	0	0	1	0	0	0	0	0	0	0
71	M	White	Medicare	65	49	100	36.5	88	7.5	16.6	149	20	2.1	1.8	18.8	62	24	131	5.4	7.42	101	161	6	71	15	1	0	1	1	1	1	4	1	0	1	0	1	0	0	0	0	1	0	0	0	0	1	0	0
72	M	White	Medicare	78	52	108	36.6111	99	13.5	12.5	157	32	0.6	1.4	15.1	15	25	135	4.8	7.43	108	157	1	31	15	1	0	0	0	0	0	3	1	0	1	0	0	0	0	0	0	1	0	0	0	0	0	0	0
48	M	White	Other	79	59	116	35.6	100	5.6	12.2	124	28	0.5	1.9	21	13	23	136	5.3	7.36	111	158	1	24	15	1	0	0	0	0	0	1	0	1	1	1	0	0	0	0	0	1	0	0	0	0	0	0	0
81	M	Other	Medicaid	80	51	96	36.8889	100	11.2	14.7	112	25	1.2	1.5	16.7	19	19	132	4.7	7.43	110	129	5	45	15	1	0	0	0	1	0	2	0	0	1	0	1	0	0	0	0	1	0	0	0	0	0	0	0
73	M	White	Medicare	69	76	160	36.9444	98	8.7	14	278	48.1	0.7	1.1	13	15	25	137	4.7	7.42	105	113	3	36	15	1	0	0	1	0	1	0	0	1	1	1	0	0	0	0	0	0	0	0	0	0	1	0	0
63	M	Other	Other	85	61	102	36.2778	100	8.6	13.4	109	25	1.1	1.2	13.5	26	22	137	5.6	7.2	115	196	2	31	15	1	0	0	1	0	0	3	0	0	1	1	0	0	0	0	0	1	0	0	0	0	1	0	0
72	F	Other	Medicare	80	65	126	36.4444	100	7.5	14	98	31	0.5	1.5	16.7	9	24	143	4	7.36	101	169	2	41	15	1	0	0	0	0	0	4	0	0	1	1	0	0	0	0	0	1	0	0	0	0	1	0	0
68	M	White	Medicare	80	59	106	36.5	99	10.5	13	83	29	0.9	1.4	15	13	22	132	5	7.43	104	179	1	28	15	1	0	0	0	0	0	6	0	0	1	1	0	0	0	0	0	1	0	0	0	0	1	0	0
51	M	White	Other	80	78	140	36.3333	100	10.5	12.3	92	33	0.7	1.3	13.9	14	27	134	5.3	7.45	102	149	2	28	15	1	0	1	0	0	0	2	1	1	1	1	0	0	0	0	0	1	0	0	0	0	0	0	0
77	F	White	Medicare	93	50	118	37.1111	98	12.1	14.3	199	42	1	1	10.9	21	24	135	4.4	7.39	96	262	3	31	15	1	0	0	1	0	0	2	1	1	1	1	0	0	0	0	0	1	0	0	0	0	1	0	0
57	F	Other	Medicaid	88	70	76	36.9444	97	5.7	14.1	395	23	0.7	1.5	16.2	14	27	137	4.2	7.43	98	127	4	20	15	1	0	0	1	1	0	1	1	0	1	0	0	0	0	0	0	1	0	0	0	0	1	0	0
69	M	White	Other	80	64	97	36.3889	100	15.5	13.2	127	30	1.2	1.6	17.4	22	24	134	4.1	7.46	102	121	1	36	15	1	0	0	0	0	0	4	0	0	1	1	0	0	0	0	0	1	0	0	0	0	0	0	0
75	M	White	Medicare	80	54	118	36.5556	100	7	12.7	130	39	0.8	1.4	14.8	13	25	138	3.7	7.45	103	126	2	32	15	1	0	0	0	1	0	1	1	0	1	0	0	0	0	0	0	1	0	0	0	0	1	0	0
67	F	Other	Medicare	77	63	128	35.8333	100	11.2	15.3	390	37.9	1	1.2	12.5	11	24	142	2.7	7.4	108	195	1	25	10	0	0	0	0	0	0	2	0	0	1	1	0	0	0	0	0	1	0	0	0	0	0	0	0
72	F	White	Medicare	71	67	125	36.3889	100	18.5	12.2	158	36.8	0.5	1.1	12.1	14	25	134	3.7	7.34	107	216	2	20	15	1	0	0	1	0	0	1	0	0	1	1	0	0	0	0	0	1	0	0	0	0	1	0	0
75	M	White	Medicare	90	60	112	35.9	100	20.3	16.1	252	26	3.3	1.4	15.5	34	23	139	5.4	7.46	106	150	6	45	15	1	0	1	0	1	1	0	1	0	1	0	0	0	0	1	0	0	0	0	0	0	1	0	0
70	F	White	Medicare	63	57	102	36.2778	100	6.5	14.1	134	35	0.8	1.4	15.5	17	29	136	3.2	7.43	98	94	5	40	15	1	0	0	1	0	0	1	0	0	1	1	0	0	0	0	0	0	0	0	0	0	1	0	0
69	M	White	Medicare	85	43	97	36.3	100	27.4	13.9	266	25	1.6	1.7	18.8	24	21	136	5.4	7.38	108	208	8	33	15	1	0	0	1	1	0	3	1	0	1	0	1	0	0	0	0	1	0	0	0	0	1	0	0
68	M	Other	Other	80	54	112	35.8889	100	8.8	14.8	170	23	0.7	1.4	15.5	13	25	136	6.1	7.41	109	146	4	26	15	1	0	0	1	0	1	0	0	0	1	1	0	0	0	0	0	1	0	0	0	0	0	0	0
44	M	White	Other	78	56	102	36.6667	100	13.5	13.1	225	31.3	0.9	1.4	15.4	13	22	130	4.7	7.36	100	200	1	27	15	1	0	1	0	0	1	0	0	0	1	1	0	0	0	0	0	1	0	0	0	0	0	0	0
76	M	White	Medicare	59	60	145	36.5	100	6.7	13.6	130	33.7	0.9	2.2	22.9	14	29	140	3.9	7.43	105	149	5	24	15	0	0	0	1	0	1	1	1	1	1	1	0	0	0	0	1	0	0	0	0	0	0	0	0
65	F	White	Medicare	100	53	94	36.3889	99	15.1	16.3	258	37.3	1	1.5	16.6	16	24	143	3.8	7.35	112	142	5	49	3	1	0	0	1	1	1	5	1	1	1	1	0	0	1	0	0	1	0	0	0	0	1	0	0
52	F	White	Other	75	56	111	36.6	100	17.9	14.9	181	24	0.9	1.2	14.4	40	27	136	4.4	7.46	101	87	5	31	15	0	0	1	1	1	1	0	0	1	1	0	1	0	0	0	0	1	0	0	0	0	0	0	0
68	F	Other	Medicare	98	72	120	35.2778	100	13.8	16.3	179	27.9	0.6	1.3	14.8	11	20	134	3.4	7.33	113	127	1	26	15	1	0	0	0	0	1	0	0	0	1	1	0	0	0	0	0	0	0	0	0	0	1	0	0
74	M	White	Other	84	81	158	36.0556	100	6.7	13.8	124	30	0.8	1.2	14.2	15	23	138	5.5	7.47	108	126	1	28	15	1	1	0	0	0	1	2	0	1	1	1	0	0	0	0	0	1	0	0	0	0	0	0	0
62	M	White	Medicare	89	54	81	36.3	100	22.6	14.8	163	30	1.3	1.3	13.7	32	22	132	5.8	7.37	107	164	4	35	15	1	0	1	0	0	0	2	0	0	1	0	1	0	0	0	0	1	0	0	0	0	1	0	0
57	M	White	Other	80	60	116	36	99	10.2	14.1	121	22.3	2.2	1.2	14.2	57	22	136	6.4	7.33	111	120	4	31	15	1	0	0	0	0	1	5	0	1	1	0	1	0	0	0	0	1	0	0	0	0	0	0	0
79	F	White	Medicare	89	52	113	37.8333	100	22.6	13.4	165	21	0.6	1.3	15.2	13	24	134	6.1	7.36	109	194	3	39	15	1	0	0	0	0	1	1	0	1	1	1	0	1	0	0	0	0	0	0	0	0	1	0	0
58	M	White	Other	80	56	104	36.5	100	16.3	14	147	36	1.8	1.2	12.6	37	21	135	4.3	7.36	104	151	6	52	3	1	0	0	0	1	1	5	0	0	1	0	1	1	0	0	0	1	0	0	0	0	1	0	0
64	M	Other	Other	84	53	93	35.6	100	19.6	15.3	310	25	1.1	1.5	17.3	21	23	134	5.6	7.34	106	188	2	25	15	1	0	0	0	1	1	6	1	0	1	1	0	0	0	0	0	1	0	0	0	0	1	0	0
70	M	White	Medicare	59	59	135	36.3333	100	13.2	15.1	131	29	1.8	1.4	15.7	45	22	135	5.4	7.35	109	228	3	42	15	1	0	1	0	0	0	5	0	0	1	0	1	0	0	0	0	1	0	0	0	0	0	0	0
85	M	White	Medicare	68	47	81	36.4444	100	9.4	13.5	150	36	0.8	1.7	18.5	16	23	137	4.1	7.4	103	145	2	25	15	1	0	0	0	1	1	1	0	1	1	1	0	0	0	0	0	1	0	0	0	0	0	0	0
84	F	White	Other	72	56	86	35.9	100	13.9	15.9	142	16	1.5	1.6	17.2	31	18	133	5.4	7.42	112	139	4	81	15	1	0	0	1	0	1	3	1	1	1	0	1	0	0	0	0	1	0	0	0	0	1	0	0
81	M	White	Medicare	70	57	129	36.5	99	1.7	13.6	240	18	1.1	1.3	14.8	32	28	135	3.3	7.41	100	153	5	39	15	1	0	0	0	1	1	0	1	0	1	0	1	0	0	0	0	1	0	0	0	0	1	0	0
67	M	Other	Medicare	87	61	97	36.8333	99	7.4	15.2	175	32	0.7	1.8	19.1	15	27	132	5.2	7.43	99	165	5	28	15	1	0	0	0	1	1	1	0	1	1	1	0	0	1	0	0	1	0	0	0	0	1	0	0
82	M	White	Medicare	82	46	101	35.9	99	11.9	13.7	137	27	1.1	1.3	14.8	18	24	136	3.6	7.39	107	158	4	39	15	1	0	0	1	1	1	3	0	0	1	1	0	0	0	0	0	1	0	0	0	0	1	0	0
76	M	White	Other	80	51	106	35.9444	100	9.3	14.9	100	31	1	1.2	13.8	28	24	138	5	7.46	106	169	3	41	15	1	0	0	1	0	1	2	1	1	1	1	0	0	0	0	0	1	0	0	0	0	0	0	0
75	M	White	Medicare	85	50	107	36.5	100	167.3	13.4	115	33	0.8	1.3	13.8	17	23	134	5.9	7.39	105	221	4	34	15	1	0	0	1	0	0	3	0	1	1	1	0	0	0	0	0	0	0	0	0	0	1	0	0
75	F	White	Other	96	62	133	37.6111	94	7.7	13.2	166	27.5	0.9	1.6	17	17	24	138	4	7.41	100	136	4	22	15	0	0	0	1	1	0	0	1	0	1	0	0	0	0	0	0	1	0	0	0	0	0	0	0
68	F	Other	Other	94	47	88	36.7	100	12.2	14.1	116	20	0.4	1.5	16.7	10	23	134	4.6	7.45	108	152	5	54	3	1	0	0	1	1	0	10	1	1	1	0	0	0	0	1	0	1	0	0	0	0	1	0	0
55	M	Other	Medicaid	80	47	111	36.6667	100	9.1	15.2	130	30	0.7	1.5	16.5	18	27	136	4.4	7.46	104	204	4	26	15	1	0	1	1	1	1	4	1	1	1	1	0	0	0	0	0	0	0	0	0	0	0	0	0
63	M	White	Other	79	58	109	36.2778	100	12.7	13.2	142	39	0.7	1.1	12.3	11	28	139	3.8	7.39	103	105	2	28	15	1	0	0	1	0	1	3	0	1	1	1	0	0	0	0	0	1	0	0	0	0	0	0	0
75	M	White	Other	90	49	65	36.7778	100	8.3	13.2	152	23	0.8	1.3	13.7	20	24	136	4.9	7.42	109	140	1	46	15	1	0	0	0	0	1	1	0	1	1	1	0	0	0	0	0	1	0	0	0	0	0	0	0
60	M	White	Other	88	43	77	35.8	100	4.5	13	103	22	4.5	1.5	16.6	40	24	131	6.2	7.37	100	207	6	56	15	1	0	0	1	1	0	7	1	0	1	0	0	0	0	1	0	1	0	0	0	0	0	0	0
77	M	White	Medicare	106	66	116	36.4444	100	13.7	13.3	142	27	0.8	1.4	15.8	10	21	135	4.2	7.43	107	164	2	34	15	1	0	0	0	0	0	3	0	0	1	1	0	0	0	0	0	1	0	0	0	0	0	0	0
60	F	White	Other	70	69	127	36.3	100	14.5	13.8	248	32	4.3	1.2	12.9	49	20	136	4.6	7.36	104	253	4	74	3	1	0	0	0	0	0	7	1	0	1	0	0	0	0	1	0	1	0	0	0	0	0	0	0
62	M	White	Other	80	60	110	36.8	100	12.4	12.3	190	25.7	0.8	1.2	14.3	12	28	137	3.7	7.44	110	103	4	20	15	1	0	0	0	0	1	1	0	0	1	1	0	0	0	0	0	1	0	0	0	0	0	0	0
80	M	White	Medicare	83	47	120	36.5556	100	19.3	13.1	205	33	1.4	1.4	15.6	20	19	140	3.6	7.35	107	110	2	52	15	1	0	0	0	1	0	6	1	1	1	1	0	0	0	0	0	1	0	0	0	0	1	0	0
66	M	Other	Medicare	81	66	131	36.2	100	12.9	14.4	178	32	1.2	1.3	14.2	17	24	135	5.5	7.38	104	143	2	20	15	1	0	0	0	0	1	3	0	1	1	1	0	0	0	0	0	1	0	0	0	0	0	0	0
72	M	White	Medicare	89	56	108	36.5	100	25	13.5	149	28	1	1.7	17.8	20	21	135	5.5	7.36	109	186	3	66	3	1	0	0	1	1	1	7	1	1	1	1	0	0	0	0	0	1	0	0	0	0	1	0	0
81	M	White	Medicare	88	46	90	35.7778	100	10.7	14.5	179	26	0.9	1.2	13.9	18	26	137	4.9	7.45	108	140	3	33	15	1	0	0	0	0	1	2	1	1	1	1	0	0	0	0	0	1	0	0	0	0	0	0	0
68	M	White	Medicaid	85	55	114	37	100	19.1	13.8	165	27	1	1.4	16.1	18	24	134	4.6	7.46	105	195	3	32	15	1	0	1	0	1	1	6	1	1	1	1	0	0	0	0	0	1	0	0	0	0	1	0	0
80	M	White	Medicare	76	71	142	36.6667	100	10.2	13.1	95	30	0.9	1.2	13.2	21	24	134	4.9	7.4	103	185	2	48	15	1	0	0	0	0	0	3	0	0	1	1	0	0	0	0	0	1	0	0	0	0	1	0	0
77	M	White	Other	84	53	99	35.2	100	10.8	12.8	137	24	0.9	1.6	17.3	14	20	131	4.5	7.5	106	128	2	29	15	1	0	0	1	0	1	2	0	1	1	1	0	0	0	0	0	1	0	0	0	0	0	0	0
59	M	Other	Other	81	63	115	36.4	100	16.3	13	210	22	0.8	1.4	15.5	9	24	137	4.9	7.39	107	160	2	20	15	1	0	0	0	0	1	1	0	1	1	1	0	0	1	0	0	1	0	0	0	0	0	0	0
77	M	White	Other	59	46	114	36.7	100	9.4	13.7	257	23	0.8	1.3	13.7	18	25	135	4.9	7.37	111	133	5	37	15	1	0	0	1	0	1	1	0	1	1	1	0	0	0	0	0	1	0	0	0	0	0	0	0
57	M	White	Other	75	57	104	36	100	12.3	14.3	144	33	1.3	1.3	14.3	20	27	138	4	7.4	105	195	3	13	15	1	0	0	0	1	1	4	1	1	1	1	0	0	0	0	0	1	0	0	0	0	0	0	0
66	M	White	Other	95	65	107	34.9	94	12.6	15.1	118	32	0.7	1.3	14.9	8	22	135	4.4	7.23	107	149	4	35	15	1	0	0	0	0	1	2	1	1	1	0	0	0	0	0	0	0	0	1	0	0	1	0	0
62	M	White	Other	75	62	121	34.7	98	23.6	13.1	180	44	0.8	1.2	13.3	14	22	137	4.2	7.36	103	123	1	40	15	1	0	1	0	0	0	6	1	0	1	1	0	0	0	0	0	1	0	0	0	0	0	0	0
76	M	White	Medicare	91	67	114	35.3	100	12.5	12.7	164	27	0.7	1.3	14.8	25	23	136	4.5	7.41	107	158	1	35	15	1	0	0	0	0	1	2	1	0	1	1	0	0	0	0	0	1	0	0	0	0	1	0	0
71	F	White	Medicare	77	40	96	36.1111	100	5.5	13.5	178	35	0.7	1.1	11.6	15	24	138	4.2	7.41	105	114	1	28	15	1	0	0	0	0	0	3	0	0	1	1	0	0	0	0	0	1	0	0	0	0	1	0	0
65	F	White	Medicare	82	62	101	36.6667	100	16.7	13.9	370	34.6	0.9	1.4	15.5	25	22	141	4.6	7.38	100	249	4	27	15	0	1	0	1	1	0	4	1	0	1	0	0	0	0	0	0	0	0	0	0	0	0	0	0
52	M	White	Other	89	62	101	35.6	100	22.2	12.5	147	36	0.6	1.3	14.6	11	28	139	5.1	7.39	104	182	1	29	15	1	0	0	0	0	1	1	0	1	1	0	0	0	0	0	0	1	0	0	0	0	0	0	0
65	M	White	Other	70	52	116	36.6111	100	18.8	12.5	136	45	0.7	1.4	14.7	16	22	137	3.9	7.4	105	96	4	39	15	1	0	0	1	0	0	2	1	0	1	1	0	0	0	0	0	1	0	0	0	0	0	0	0
61	M	White	Medicare	80	50	109	35.6	100	6.9	12.7	119	21	0.6	1.5	16.7	12	25	135	4.7	7.44	104	55	3	40	15	1	0	0	1	0	1	2	0	1	1	1	0	0	0	0	0	1	0	0	0	0	0	0	0
68	F	White	Medicare	71	64	107	36.4444	100	4.9	12.8	153	26	0.4	1.3	13.8	13	23	132	4.1	7.55	104	149	2	27	15	1	0	0	1	0	0	0	0	1	1	1	0	0	0	0	0	1	0	0	0	0	1	0	0
65	M	Other	Medicare	76	58	119	35.7	98	12.8	14.1	82	32	5.8	1.5	15.8	39	22	140	3.8	7.35	102	75	8	59	15	1	0	0	1	0	0	9	0	0	1	0	0	0	0	1	0	1	0	0	0	0	0	0	0
80	M	White	Medicare	82	47	98	36.3	99	13.4	12.9	171	29	0.9	1.4	15.3	21	23	140	4.6	7.41	109	190	2	31	15	1	0	0	0	1	0	6	0	0	1	0	0	0	0	0	0	1	0	0	0	0	0	0	0
73	M	Other	Medicare	84	52	116	36.1	97	12.5	13.4	117	27	1	1.4	15.5	25	25	138	5.5	7.4	109	154	1	46	15	1	0	0	0	0	1	5	1	1	1	1	0	0	0	0	0	1	0	0	0	0	0	0	0
80	M	White	Other	78	72	126	36.5556	90	11.1	14.3	186	24	0.7	1.2	14.1	17	24	136	5.5	7.41	107	197	2	31	15	1	0	0	0	0	1	1	0	1	1	1	0	0	0	0	0	0	0	0	0	0	1	0	0
77	M	White	Medicare	80	50	126	36.7222	99	6.8	14.2	117	26	1.6	1.3	14.5	33	26	135	5.6	7.32	106	159	5	44	15	1	0	0	0	0	0	1	0	0	1	0	1	0	0	0	0	1	0	0	0	0	0	0	0
65	M	Other	Other	87	69	125	36.3889	100	7.4	12.9	103	24	0.6	1.6	17.9	14	24	133	5	7.47	107	161	1	33	15	1	0	0	0	0	0	1	0	1	1	1	0	0	0	0	0	1	0	0	0	0	0	0	0
68	M	White	Other	90	56	109	37	95	12.8	14	229	31	1	1.2	12.6	20	24	134	4.5	7.37	109	57	2	39	15	1	0	1	1	0	0	4	1	0	1	1	0	0	0	0	0	1	0	0	0	0	0	0	0
53	M	White	Other	71	53	110	36.4444	100	22.8	12.9	148	29	0.7	1.4	15	13	24	134	4.4	7.41	109	120	2	27	15	1	0	0	1	0	0	4	1	0	1	1	0	0	0	0	0	1	0	0	0	0	1	0	0
63	M	White	Other	80	58	104	36.5	99	19.5	13.1	165	26	0.9	1.5	15.7	25	22	135	4.2	7.25	109	183	4	39	15	1	0	1	1	1	0	1	1	0	1	0	0	0	0	0	0	1	0	0	0	0	1	0	0
76	M	White	Medicare	80	45	79	35.4	100	10.8	13.1	136	20.1	0.8	1.5	16.6	20	22	133	4.2	7.35	110	216	2	37	15	1	0	0	0	0	1	4	1	1	1	0	0	0	0	0	0	1	0	0	0	0	0	0	0
68	F	White	Medicare	64	61	133	36.4444	100	6.6	13.2	108	23	0.7	1.7	18.1	11	25	132	4.7	7.48	107	97	2	20	15	1	0	0	1	0	1	3	0	1	1	1	0	0	0	0	0	1	0	0	0	0	1	0	0
59	M	Other	Medicare	93	63	141	35.7	100	15.7	15.1	193	26	1	1.2	13	16	24	135	5.1	7.41	105	203	5	15	15	1	0	0	1	0	1	0	0	1	1	0	1	0	0	0	0	1	0	0	0	0	1	0	0
68	M	White	Other	88	34	122	36.8333	99	22.3	13	359	30	1.1	1.3	13.8	17	27	135	6.2	7.39	106	169	5	30	15	1	0	1	1	0	0	3	1	0	1	0	1	0	0	0	0	1	0	0	0	0	0	0	0
69	M	White	Other	78	54	113	36	100	2.6	11.9	113	30	1.1	1.5	16.3	26	27	136	3.5	7.44	104	162	3	12	15	1	0	0	0	0	1	1	1	1	1	1	0	0	0	0	0	1	0	0	0	0	0	0	0
40	F	Other	Other	80	76	128	36.4444	100	10.2	14	184	24	0.4	1.4	15.2	10	25	138	5.1	7.48	108	176	3	20	15	1	0	0	0	0	0	0	0	0	1	1	0	0	0	0	0	1	0	0	0	0	0	0	0
64	M	White	Other	96	53	86	36.3333	99	20.9	13.4	181	31	1	1.5	16.6	21	19	133	5.1	7.4	109	169	2	49	15	1	0	1	0	1	1	7	0	1	1	1	0	0	0	0	0	1	0	0	0	0	1	0	0
66	F	White	Other	80	61	125	36.4	100	5.6	14.2	130	23	0.9	1.2	13.6	36	23	136	5.6	7.37	110	119	1	42	15	1	0	1	0	0	1	1	1	0	1	1	0	0	0	0	0	1	0	0	0	0	1	0	0
57	M	White	Medicare	80	51	125	36.7222	100	10.8	13.8	145	35	7.4	1.4	15.2	41	25	142	4.8	7.37	101	101	6	48	15	1	0	0	0	1	1	5	0	0	1	0	0	0	0	1	0	1	0	0	0	0	0	0	0
66	M	White	Other	79	69	127	35.6	100	27.3	12.1	174	27	0.8	1.1	12	27	24	131	4.9	7.5	105	162	7	42	15	1	0	1	1	1	0	3	1	0	1	0	1	0	0	0	0	0	0	0	0	0	1	0	0
54	M	White	Other	74	55	103	36.4444	98	22.8	13.9	232	37	1.3	1.4	14.9	19	25	135	3.9	7.38	103	252	2	30	15	1	0	0	1	0	1	1	0	1	1	1	0	0	0	0	0	1	0	0	0	0	1	0	0
59	F	White	Other	75	60	117	36.2	100	13.9	14.6	241	34.8	1	1.1	12.2	15	24	138	4.8	7.33	106	149	4	29	15	1	0	0	1	0	1	2	0	1	1	1	0	0	0	0	0	0	0	0	0	0	1	0	0
70	M	White	Other	73	57	126	36.7222	100	12.4	13.3	118	38	0.6	1.3	13.7	17	25	139	4.1	7.44	106	103	4	30	15	1	0	0	1	0	1	1	0	1	1	1	0	0	0	0	0	1	0	0	0	0	0	0	0
82	M	White	Medicare	80	47	99	36.8	100	7.2	16.9	135	20	0.5	1.5	17.6	6	27	131	3.7	7.48	102	186	3	25	15	1	0	0	1	0	1	2	1	0	1	1	0	0	0	0	0	1	0	0	0	0	1	0	0
61	M	White	Medicare	87	46	106	35	98	13.5	14.5	66	32	0.9	1.6	17.8	15	20	135	6.2	7.33	108	220	4	37	15	1	0	1	0	0	0	8	0	1	1	1	0	1	0	1	0	1	0	0	0	0	0	0	0
65	M	White	Medicare	81	61	82	36.5556	100	10	13.5	176	41	0.8	1.7	18.4	13	24	137	4.1	7.41	100	74	1	39	15	1	0	0	0	0	1	3	0	1	1	1	0	0	0	0	0	1	0	0	0	0	1	0	0
76	M	White	Medicare	74	52	125	36.3889	100	12	13.1	139	31	1.4	1.4	14.9	22	21	134	4.8	7.4	104	116	6	36	15	1	0	0	1	0	0	6	1	0	1	0	1	0	0	0	0	1	0	0	0	0	1	0	0
50	M	White	Other	70	55	107	36.2222	100	9.1	12.8	128	26	0.7	1.1	13.1	15	26	135	6.3	7.28	107	135	4	56	3	1	0	0	0	0	1	6	1	1	1	0	1	0	0	0	0	1	0	0	0	0	0	0	0
85	M	White	Other	80	73	129	36.3889	95	21	13.4	146	32	0.9	1.5	16.1	16	20	131	3.8	7.4	108	116	5	36	15	1	0	0	1	0	0	5	0	0	1	0	1	0	0	0	0	1	0	0	0	0	1	0	0
76	M	Other	Medicare	82	48	106	36.7778	100	9.4	12.8	92	32	0.9	1.6	17.2	12	25	132	4.6	7.43	102	127	4	37	15	1	0	1	0	0	0	3	0	0	1	1	0	1	0	0	0	1	0	0	0	0	1	0	0
76	M	White	Medicare	86	54	116	35.5	100	19.2	13.9	144	21	0.5	1.4	15.5	8	24	134	4.2	7.48	105	209	3	38	15	1	0	0	1	1	0	6	0	0	1	0	0	0	0	0	0	1	0	0	0	0	1	0	0
75	F	White	Medicare	82	53	111	36.7	97	12.6	13.3	142	22	1.1	1.4	15.2	19	24	135	4.9	7.33	111	165	3	66	3	1	1	0	0	1	1	11	1	0	1	1	0	0	0	0	0	1	1	0	0	0	1	0	0
64	M	Other	Other	81	48	94	35.4	99	4.8	13.5	174	30	0.6	1.2	14.4	12	23	137	5.2	7.46	110	143	1	33	15	1	0	0	0	0	1	2	1	0	1	1	0	0	0	0	0	1	0	0	0	0	0	0	0
80	M	White	Medicare	71	73	133	35.6	100	27.2	14.3	335	27	0.9	1.3	15.2	19	23	129	4.6	7.44	103	174	2	32	15	1	0	0	1	0	1	1	1	0	1	1	0	0	0	0	0	0	0	0	0	0	1	0	0
61	M	White	Other	93	54	113	36.5	100	10.8	13.3	104	26.3	0.9	1.5	16.3	17	22	136	4.8	7.31	109	186	4	55	3	1	0	0	1	0	0	7	0	1	1	1	0	0	0	0	0	1	0	0	0	0	0	0	0
69	F	Other	Medicare	80	58	98	36.3	99	12.3	14.1	220	21	0.8	1.6	17.2	17	21	134	4.1	7.44	106	118	3	29	15	1	0	0	1	1	1	1	1	0	1	0	0	0	0	0	0	1	0	0	0	0	1	0	0
64	M	White	Other	85	57	108	36.9444	100	9.9	12.7	130	33	1	1.3	14.6	11	25	138	6.4	7.41	109	138	3	34	15	1	0	0	0	0	0	2	1	0	1	0	1	0	0	0	0	1	0	0	0	0	0	0	0
39	F	Other	Other	73	54	90	34.4444	100	15	11.9	208	29.4	0.6	1.2	12.8	9	23	140	3.3	7.45	110	143	2	17	15	1	0	0	0	0	1	1	0	0	1	0	0	0	0	0	0	1	0	0	0	0	1	0	0
52	M	Other	Other	88	59	94	36.9444	99	5.2	13.5	105	23.7	0.7	1.5	16.8	12	23	134	4.9	7.32	109	151	3	28	15	1	0	0	0	1	0	6	0	1	1	1	0	0	0	0	0	1	0	0	0	0	0	0	0
86	M	White	Other	74	58	118	35.6667	100	12.7	14.1	143	29	0.8	1.3	14.2	17	19	132	4.6	7.37	104	164	3	48	15	1	0	0	1	1	0	4	1	0	1	0	0	0	0	0	0	1	0	0	0	0	1	0	0
66	M	White	Medicare	76	53	93	36.4444	100	10.4	14.2	99	31	0.5	1.4	14.9	24	27	142	4.3	7.33	110	125	3	62	3	1	0	0	0	0	0	5	0	0	1	1	0	0	0	0	0	1	0	0	0	0	0	0	0
45	M	White	Other	97	57	114	36.8889	100	5.2	11.5	137	37	0.8	1.2	13.1	13	25	135	5.1	7.33	106	134	1	36	15	1	0	1	0	0	0	3	1	0	1	1	0	0	0	0	0	1	0	0	0	0	0	0	0
64	F	White	Medicare	75	61	101	36.4	100	20.9	15.5	247	18	0.9	1.4	15.9	20	24	133	4.5	7.47	104	98	2	39	15	1	0	0	0	1	1	3	0	0	1	1	0	0	0	0	0	1	0	0	0	0	0	0	0
73	F	White	Medicare	75	50	97	34.7222	100	9.6	12.5	133	25	0.7	1.3	14.6	17	21	132	5.2	7.45	107	150	1	41	15	1	0	1	0	0	0	2	0	0	1	1	0	0	0	0	0	1	0	0	0	0	0	0	0
59	F	White	Other	81	56	109	35.3	99	6.9	17.1	201	20	0.9	1.3	14.4	28	19	134	5.6	7.33	113	170	4	32	15	1	0	0	1	1	1	0	1	0	1	1	0	0	0	0	0	1	0	0	0	0	0	0	0
73	M	White	Medicare	77	50	108	36.3333	100	15.5	15.5	126	23	0.8	1.6	17.5	14	21	136	5.3	7.43	112	235	2	41	15	1	0	1	0	0	0	4	0	0	1	1	0	0	0	0	0	1	0	0	0	0	0	0	0
62	M	Other	Other	76	57	112	35.6667	100	13.7	13.4	159	24	0.8	1.4	15.4	14	26	139	4.6	7.35	108	188	1	28	15	1	0	1	0	0	1	2	0	0	1	1	0	0	0	0	0	0	0	0	0	0	1	0	0
69	M	White	Medicare	76	42	101	34.7	100	10.6	15.5	97	21	4.4	1.4	15.1	17	24	129	5.2	7.45	100	186	5	46	15	1	0	0	1	0	0	3	1	0	1	0	0	0	0	0	0	1	0	0	0	0	1	0	0
75	M	White	Other	106	109	167	37.3889	97	9.3	13.1	193	40.8	0.9	1	11.2	20	28	137	4.2	7.43	102	247	5	27	15	0	0	0	1	1	1	0	1	0	1	1	0	0	0	0	0	0	0	0	0	0	0	0	0
66	M	Other	Medicare	83	50	103	36.3889	91	13	13.2	187	28	0.6	1.6	17.1	13	25	134	5.3	7.35	105	217	5	31	15	1	0	0	0	0	0	5	0	0	1	0	1	0	0	0	0	1	0	0	0	0	1	0	0
62	M	Other	Other	83	55	111	36.7	97	19.3	13.9	187	40	0.9	1.3	13.9	23	27	139	3.9	7.38	103	147	1	35	15	1	0	1	0	0	1	0	0	1	1	1	0	0	0	0	0	1	0	0	0	0	1	0	0
59	F	White	Other	68	52	127	36.4444	100	13.3	16	236	27	0.9	1.3	14.5	12	24	135	4.3	7.42	101	290	3	54	3	1	0	1	0	0	0	1	1	0	1	1	0	0	0	0	0	1	0	0	0	0	1	0	0
64	M	Other	Other	80	58	125	37	95	17.7	13	145	37	1.2	1.2	12.7	15	24	135	4.1	7.35	110	187	2	25	15	1	0	0	0	0	1	5	0	0	1	1	0	0	0	0	0	1	0	0	0	0	1	0	0
61	F	Other	Other	91	72	146	37.0556	99	13	15.6	100	20	6.6	1.6	17.3	24	23	130	3.1	7.45	97	222	7	45	15	1	0	0	1	1	1	4	1	1	1	0	0	0	0	1	0	0	0	0	0	0	1	0	0
62	M	White	Medicare	74	53	112	36.8889	100	12.6	11.6	132	31	0.8	1.5	16.8	14	24	137	4.3	7.36	109	219	4	51	3	1	0	0	1	0	0	8	0	0	1	1	0	0	0	0	0	1	0	0	0	0	1	0	0
61	M	White	Other	81	45	100	36.1	100	8.9	16.5	136	20	0.8	1.5	16.5	14	25	134	5.1	7.38	107	118	2	31	15	1	0	1	0	0	1	4	0	1	1	1	0	0	0	0	0	1	0	0	0	0	1	0	0
59	M	White	Medicare	70	47	97	37.2222	100	5.9	13.4	199	31	12.6	1.4	15.2	39	27	131	3.7	7.49	95	64	4	40	15	1	0	0	0	0	1	6	0	0	1	0	0	0	0	1	0	0	0	0	0	0	1	0	0
75	M	White	Medicare	87	33	110	36.8889	100	10.7	17.9	108	27	0.9	1.5	16.9	36	23	133	4.4	7.45	103	140	3	50	15	1	1	0	0	1	1	9	1	1	1	1	0	0	0	0	0	0	0	0	0	0	1	0	0
61	M	White	Other	80	50	104	36.6667	96	20.9	13.8	136	34.7	1.3	1.4	15.6	19	22	132	4.3	7.29	106	203	3	43	15	1	0	0	1	0	0	6	0	0	1	0	0	0	0	0	0	1	0	0	0	0	1	0	0
60	M	White	Medicare	74	71	147	36.4444	100	13.8	14	133	21	5.1	1.3	15.2	30	23	136	4.7	7.55	105	148	7	54	15	1	0	1	1	0	1	5	0	0	1	0	0	0	1	1	0	1	0	0	0	0	0	0	0
64	M	White	Other	79	63	127	35.3	100	9	15.3	97	21	1.8	1.3	14.5	32	20	133	7.5	7.35	113	144	5	62	3	1	0	0	1	0	0	9	0	0	1	0	1	0	0	0	0	1	0	0	0	0	1	0	0
64	M	White	Other	77	49	108	36.7778	99	7.5	15.4	182	29.2	1.1	1.4	14.9	18	23	135	5.4	7.37	104	188	2	60	3	1	0	0	0	0	1	4	1	0	1	1	0	0	0	0	0	1	0	0	0	0	0	0	0
76	M	White	Medicare	74	50	108	36.5556	100	3.2	12.4	81	35	0.8	1.4	15.8	11	25	136	4.2	7.42	101	237	3	32	15	1	0	0	1	1	0	4	1	0	1	0	0	0	0	0	0	1	0	0	0	0	1	0	0
64	M	White	Medicare	80	68	118	36.8889	98	13.7	13.3	178	27	1.1	1.6	17.6	20	26	138	4.4	7.43	106	202	4	72	3	1	0	0	1	0	1	7	0	1	1	1	0	0	0	0	0	1	0	0	0	0	1	0	0
58	M	White	Other	88	74	156	36.3	99	28.5	13.2	167	34	0.8	1.2	13	13	22	138	5.2	7.3	110	118	1	21	15	1	0	1	0	0	1	3	1	1	1	1	0	0	0	0	0	1	0	0	0	0	1	0	0
76	M	Other	Other	115	38	86	36.5556	100	20.7	14.6	152	25	1.2	1.9	21.2	44	22	142	4.9	7.44	107	164	6	37	15	1	0	0	0	0	0	2	0	0	1	0	1	0	0	0	0	1	0	0	0	0	0	0	0
72	M	White	Other	87	61	100	37.1667	99	22.9	13.4	267	30	0.9	1.4	14.7	15	22	137	4.9	7.35	109	162	1	42	15	1	0	0	0	0	1	0	1	0	1	1	0	0	0	0	0	1	0	0	0	0	0	0	0
58	M	White	Medicare	81	60	108	37	100	15.1	13	171	33.7	0.7	1.4	15.7	21	23	135	4.2	7.36	106	151	1	24	15	1	0	1	0	0	0	1	0	0	1	1	0	0	0	0	0	1	0	0	0	0	1	0	0
59	M	White	Other	104	73	162	36.8889	98	16.4	14.6	145	34	0.8	1.3	13.8	9	23	143	5.6	7.37	106	181	2	27	15	1	1	1	1	0	1	2	0	0	1	1	0	0	1	0	0	1	0	0	0	0	1	0	0
74	M	White	Other	90	50	104	36.2	87	27.4	14.1	271	33	1.1	1.7	18.7	16	16	136	5	7.42	110	181	3	47	15	1	1	0	1	0	1	4	1	0	1	1	0	0	0	0	0	1	1	0	0	0	1	0	0
62	M	Other	Other	68	55	106	36.6667	100	7.8	12.6	109	30	1	1.5	16.6	19	24	136	5.4	7.4	108	107	2	33	15	0	0	1	1	0	0	2	0	0	1	1	0	0	0	0	0	1	0	0	0	0	0	0	0
81	M	White	Medicare	71	55	110	35.9	100	16.3	14.6	213	39	0.7	1.2	13.1	21	23	139	4.9	7.43	104	119	1	37	15	1	0	1	0	0	1	0	1	1	1	1	0	0	0	0	0	1	0	0	0	0	0	0	0
75	M	White	Medicare	52	70	133	36.4444	100	17.2	13	76	32	0.6	1.3	14.5	16	23	138	4.2	7.37	110	209	1	31	15	1	0	0	0	0	0	4	1	0	1	1	0	0	0	0	0	1	0	0	0	0	0	0	0
65	F	White	Medicare	88	30	153	36.5556	100	18.5	15.6	229	18	1	1.7	18.9	25	23	139	4.4	7.4	112	155	3	33	15	1	1	0	1	0	1	6	1	1	1	0	0	0	0	0	0	1	0	0	0	0	0	0	0
62	M	Other	Medicare	92	62	127	34.6	100	1.7	14.8	95	22	6.7	1.7	18.3	33	23	132	6	7.47	103	103	4	39	15	1	0	0	0	0	1	9	0	0	1	0	0	0	0	1	0	1	0	0	0	0	1	0	0
59	M	Other	Other	71	64	115	37.5	94	25.7	15	287	33	1	1.4	14.9	15	22	138	3.6	7.42	105	159	1	34	15	1	0	0	0	0	1	5	1	1	1	1	0	0	0	0	0	1	0	0	0	0	0	0	0
53	F	White	Other	80	62	118	36.8	99	11.5	15.4	176	27	0.6	1.1	12.1	11	25	132	4.3	7.46	102	242	3	47	3	1	0	0	1	1	0	5	1	0	1	0	0	0	0	0	0	1	0	0	0	0	1	0	0
70	F	Other	Medicaid	95	72	180	36.7778	97	14.6	13.4	343	36.4	0.6	1	11.8	12	23	135	3.2	7.38	98	190	2	21	15	1	0	0	0	0	0	0	0	1	1	1	0	0	0	0	0	1	0	0	0	0	0	0	0
68	M	Other	Other	70	59	102	36.3333	97	6.9	13.5	120	30	1.1	1.4	14.8	23	21	136	4.9	7.41	107	155	1	31	15	1	0	0	0	0	0	2	0	0	1	1	0	0	0	0	0	1	0	0	0	0	1	0	0
60	M	White	Other	94	83	160	36.8889	94	16.8	13	220	38	0.5	1.2	13.6	8	22	137	4	7.29	104	127	3	32	15	1	0	0	1	1	1	1	0	1	1	1	0	0	0	0	0	1	0	0	0	0	0	0	0
70	M	Other	Medicare	81	67	129	36.4444	100	13.8	15.3	153	34	1.3	1.3	13.6	18	25	135	4.8	7.36	107	187	4	36	15	1	0	0	0	0	0	2	0	0	1	0	1	0	0	0	0	1	0	0	0	0	0	0	0
70	M	White	Medicare	74	53	101	36.6111	98	12.5	12.1	168	30	1.1	1.3	14.6	26	23	140	5	7.39	110	170	3	22	15	1	0	0	0	1	0	3	0	0	1	0	0	0	0	0	0	1	0	0	0	0	0	0	0
68	F	White	Medicare	60	45	125	36.5556	100	17.3	13.2	112	21	0.5	1.6	17.6	16	22	133	6.1	7.51	111	179	3	38	15	1	0	0	0	0	1	2	0	0	1	0	0	0	0	0	0	1	0	0	0	0	1	0	0
79	M	White	Medicare	72	46	102	36.4444	100	17.3	12.8	144	31	1	1.2	13.2	19	23	132	4.2	7.43	106	121	3	66	3	1	0	0	0	0	0	8	1	0	1	1	0	0	0	0	0	1	0	0	0	0	1	0	0
60	M	White	Other	68	42	93	36.2	98	16.2	13.6	181	31	0.9	1.1	12.4	17	23	136	4.2	7.34	107	234	1	62	3	1	0	0	0	0	1	1	0	1	1	1	0	0	0	0	0	1	0	0	0	0	0	0	0
79	F	White	Medicare	64	67	122	34.2	100	5.1	13.1	127	25	0.4	2	22.2	17	22	136	4.6	7.43	112	127	4	29	15	1	0	0	1	0	1	2	1	1	1	1	0	0	0	0	0	1	0	0	0	0	0	0	0
70	F	White	Other	80	55	120	36.3889	98	6.5	14.3	133	20	1	1.2	13.6	31	25	133	5.2	7.45	103	90	6	41	15	1	0	0	1	0	1	3	0	0	1	0	1	0	0	0	0	0	0	0	0	0	1	0	0
76	M	White	Other	84	47	101	36.2778	94	16.9	14.5	111	29	1.2	1.5	16.9	27	21	130	5.4	7.48	103	197	6	44	15	1	0	0	1	0	0	4	1	1	1	0	1	0	0	0	0	1	0	0	0	0	1	0	0
58	F	White	Other	61	60	125	35.4	100	7.5	13.3	185	23	0.5	1.5	16.3	9	22	137	4.2	7.5	108	191	1	29	15	1	0	1	0	0	1	0	0	1	1	1	0	0	0	0	0	1	0	0	0	0	0	0	0
62	M	White	Other	93	60	141	36.7	100	18.4	14.7	137	34	0.7	1.3	14.3	11	30	134	4.4	7.39	98	148	4	29	15	1	0	0	0	1	1	1	1	1	1	1	0	0	0	0	0	1	0	0	0	0	0	0	0
65	M	White	Medicare	80	54	104	36.5	100	12.5	12.5	164	27	1	2.2	24.2	17	22	133	4	7.44	106	152	3	29	15	1	0	0	1	1	0	2	1	1	1	0	0	0	0	0	0	1	0	0	0	0	1	0	0
68	M	Other	Other	80	56	112	35.4	100	8.1	14.6	86	19	0.8	2	20.7	18	22	136	3.7	7.43	112	149	4	31	15	1	0	0	0	0	1	2	0	1	1	0	1	0	1	0	0	1	0	0	0	0	0	0	0
37	F	Other	Other	89	70	141	37	98	21.1	15.6	236	23	0.7	1.4	14.7	10	24	134	4.4	7.34	105	216	2	22	15	1	0	0	1	0	0	0	0	0	1	0	0	0	0	0	0	1	0	0	0	0	1	0	0
63	M	White	Other	61	59	111	36.6667	100	11.6	11.9	137	31	0.6	1.4	15.1	13	22	135	4.4	7.4	106	155	1	27	15	1	0	0	0	0	0	3	0	0	1	0	0	0	0	0	0	1	0	0	0	0	1	0	0
58	M	Other	Other	80	49	90	36.7778	94	12.9	13	164	44	0.8	1.3	14.6	19	25	135	4.1	7.35	101	266	2	29	15	1	0	0	0	0	0	1	0	1	1	1	0	0	0	0	0	1	0	0	0	0	1	0	0
50	F	White	Other	88	57	104	35.8	97	11	12.4	178	27	0.7	1.2	12.5	16	24	135	4.9	7.4	105	217	4	40	15	1	0	0	0	0	0	6	0	0	1	0	1	0	0	0	0	1	0	0	0	0	0	0	0
64	M	White	Other	77	90	160	37	98	10.9	13.1	263	45	0.7	1	10.8	10	28	142	4	7.41	108	123	2	62	15	1	0	0	1	0	1	1	0	1	1	1	0	0	0	0	0	1	0	0	0	0	0	0	0
55	F	Other	Medicare	70	61	122	37	100	6.7	13.8	120	21	1	1.8	19.4	14	22	134	4.2	7.48	109	195	1	31	15	1	0	0	0	0	0	2	0	0	1	1	0	0	0	0	0	1	0	0	0	0	1	0	0
80	M	White	Medicare	80	52	116	35.5	100	10.4	13.4	130	26.2	0.8	1.6	17.4	18	23	135	4.4	7.3	108	142	2	39	15	1	0	0	0	0	1	5	1	0	1	1	0	0	0	0	0	0	0	0	0	0	1	0	0
71	M	White	Medicare	80	48	118	37.3333	100	2.8	16.5	78	23	4	1.4	16.2	23	24	137	4.9	7.43	110	149	5	45	15	1	0	0	0	0	1	6	0	0	1	0	0	0	0	1	0	0	0	0	0	0	1	0	0
68	M	White	Medicare	76	53	98	36	98	21.4	13.3	202	35	0.9	1.3	14.5	17	27	138	4.4	7.38	108	179	2	65	3	1	0	0	0	0	0	1	1	0	1	1	0	0	0	0	0	1	0	0	0	0	0	0	0
58	M	White	Other	69	71	124	36.7778	100	13.2	13.3	148	32	1.1	1.4	15.5	17	27	136	5.6	7.39	107	108	2	22	15	1	0	1	0	0	1	2	0	1	1	1	0	0	1	0	0	0	0	0	0	0	0	0	0
80	F	Other	Medicaid	85	57	97	35.5	100	15.1	13.7	138	34	0.8	1.5	16.6	13	24	139	3.9	7.36	103	95	1	37	15	1	0	0	0	0	1	1	1	1	1	1	0	0	1	0	0	1	0	0	0	0	0	0	0
61	M	White	Other	80	55	89	37.1667	100	14.4	13.2	130	24	1.2	1.5	16.2	29	21	134	4.8	7.45	108	151	4	33	15	1	0	0	1	0	1	3	1	1	1	0	1	0	0	0	0	1	0	0	0	0	1	0	0
79	F	Other	Medicare	74	42	93	35.6	100	14.6	14.5	132	25	0.5	1.6	17.7	16	24	134	5.2	7.42	107	186	2	48	15	1	0	0	1	0	0	2	1	0	1	1	0	0	0	0	0	0	0	0	0	0	1	0	0
82	F	White	Medicare	92	47	125	35.4	100	12.5	21.5	76	29	0.6	1.8	19.8	11	24	130	4.3	7.4	102	147	4	34	15	1	0	0	1	1	0	7	1	0	1	0	0	0	0	0	0	1	0	0	0	0	1	0	0
81	F	Other	Medicaid	84	55	134	36.4444	100	14.1	14.6	125	21	0.8	1.4	15.8	18	20	135	5.7	7.43	110	109	2	52	15	1	0	0	1	0	1	5	0	1	1	1	0	0	0	0	0	1	0	0	0	0	0	0	0
69	F	Other	Medicare	86	62	129	35.5	100	8.7	14.1	249	24	0.5	1.2	14.2	14	24	137	4.4	7.58	104	105	1	35	15	1	0	0	0	0	1	0	0	1	1	1	0	0	0	0	0	0	0	0	0	0	1	0	0
64	M	White	Other	85	58	104	36.6111	100	15.5	12.5	120	39	1	1.5	16.7	17	23	134	3.9	7.35	110	150	2	27	15	1	0	0	1	0	0	3	0	0	1	1	0	0	0	0	0	1	0	0	0	0	0	0	0
78	M	White	Medicare	82	52	113	36.6	100	9.4	14.2	108	25	0.7	1.5	16.3	17	25	136	4.8	7.48	106	145	5	70	15	1	0	0	1	0	1	1	1	1	1	1	0	0	0	0	0	0	0	0	0	0	1	0	0
55	M	White	Other	100	58	101	36.8889	100	14.3	14.3	147	28	1	1.3	14	7	24	136	5.7	7.32	105	263	1	20	15	1	0	1	0	0	0	4	1	0	1	1	0	0	0	0	0	1	0	0	0	0	0	0	0
68	F	Other	Medicare	60	74	151	36.4444	100	11.7	12.7	153	20	0.6	1.4	14.8	12	20	132	4.4	7.49	110	172	2	31	15	1	0	0	0	0	0	1	0	0	1	1	0	0	0	0	0	1	0	0	0	0	1	0	0
72	F	White	Medicare	79	50	116	36.3	100	8.5	15.5	134	22	1.1	1.4	14.8	16	25	134	4	7.47	105	114	2	36	15	1	0	0	1	0	0	3	0	0	1	0	0	0	0	0	0	1	0	0	0	0	1	0	0
76	M	White	Medicare	80	66	128	36.6111	100	23.9	21	379	30	1	1.8	19.8	19	23	136	5.1	7.39	107	136	1	36	15	1	0	0	0	0	0	0	0	1	1	1	0	0	0	0	0	1	0	0	0	0	0	0	0
67	M	White	Medicare	96	58	109	36.7222	99	12.8	13.6	162	31	1.3	1.3	14.5	28	24	137	4.4	7.4	108	144	4	31	15	1	0	0	0	0	1	0	0	0	1	0	1	0	0	0	0	1	0	0	0	0	1	0	0
72	F	White	Medicare	80	65	117	36.9444	100	8	15.9	106	24	0.8	1.3	14.6	20	23	140	5.1	7.36	110	155	4	31	15	1	0	0	0	0	1	1	0	1	1	0	1	0	0	0	0	1	0	0	0	0	0	0	0
64	F	White	Other	88	45	78	35.7	100	4.5	12.9	84	12.6	0.4	2.2	22.6	5	22	134	3.8	7.37	111	101	2	35	15	1	0	0	0	0	1	3	0	0	1	1	0	0	0	0	0	0	0	0	0	0	1	0	0
68	M	White	Medicare	91	74	120	36.1111	100	19.3	12.4	216	29	0.9	1.2	12.6	17	25	135	5.4	7.41	106	180	1	28	15	1	0	0	0	0	1	1	0	1	1	1	0	0	0	0	0	1	0	0	0	0	0	0	0
65	F	Other	Medicaid	73	61	124	36.2	98	15.8	17.2	212	19	1.3	1.3	13.8	27	22	131	4.7	7.46	104	177	5	32	15	1	0	1	0	1	0	4	0	0	1	0	1	0	0	0	0	1	0	0	0	0	1	0	0
70	M	White	Medicare	66	81	143	36.9444	99	6.5	12.6	229	41.9	0.8	1.1	12.6	14	24	139	4	7.45	103	161	1	23	15	0	0	0	0	0	0	0	0	0	1	0	0	0	0	0	0	0	0	0	0	0	0	0	0
64	F	White	Other	70	51	127	35.1	100	14.9	14.4	71	26.2	1.3	1.2	13	22	26	133	4.2	7.43	105	137	8	39	15	1	0	0	1	1	0	7	0	0	1	0	1	0	0	0	0	1	0	0	0	0	1	0	0
66	M	White	Other	84	58	106	36.7778	100	16.6	12.5	204	27	0.8	1.2	13.5	9	23	133	4.3	7.39	105	190	3	34	15	1	0	0	1	0	0	2	0	0	1	1	0	0	0	0	0	1	0	0	0	0	0	0	0
73	M	White	Other	88	65	125	36.1	100	14.2	14	174	44	1.1	1.4	15.4	17	25	136	4.9	7.42	98	143	3	31	15	1	0	0	1	0	1	1	0	0	1	0	0	0	0	0	0	0	0	0	0	0	1	0	0
60	M	White	Other	86	51	99	36.5556	100	13.6	12.7	103	30	0.6	1.7	18.2	9	21	133	4.8	7.32	105	146	1	25	15	1	0	0	0	0	0	2	0	0	1	0	0	0	0	0	0	1	0	0	0	0	1	0	0
43	M	White	Other	102	75	115	36.5	100	13.9	14	288	29	0.6	1.2	14.3	13	23	134	6.2	7.4	107	122	3	51	3	1	1	1	1	0	1	4	0	0	1	1	0	1	0	0	0	0	0	0	0	0	1	0	0
72	M	White	Other	88	55	119	35.9	100	7.1	15.5	214	19	1.3	1.2	14.4	36	23	131	5.2	7.42	104	152	4	36	15	1	0	0	0	0	1	1	1	0	1	0	1	0	0	0	0	1	0	0	0	0	1	0	0
52	M	White	Other	68	41	85	35.9	100	14.3	12.8	169	26	1.8	1.5	16.4	33	22	133	5.5	7.41	111	137	5	55	3	1	0	1	0	0	1	5	0	0	1	0	1	0	0	0	0	1	0	0	0	0	0	0	0
46	M	White	Other	63	53	106	35.3	100	9.4	14.6	90	27	3.9	1.3	14.1	72	18	139	4.6	7.29	110	115	6	72	3	1	0	0	1	1	0	10	0	1	1	0	1	0	0	0	0	1	0	0	0	0	0	0	0
71	F	Other	Other	80	86	145	34.6667	100	3	13.2	137	27	0.3	1.5	16	13	25	130	6.1	7.41	98	108	2	44	15	1	0	0	0	0	1	2	0	1	1	1	0	0	0	0	0	1	0	0	0	0	0	0	0
84	F	White	Medicare	83	68	139	35.7	100	5.1	15	157	22	0.8	1.3	14.7	16	24	135	5.9	7.5	110	154	3	41	15	1	0	0	1	1	1	1	1	0	1	1	0	0	0	0	0	0	0	0	0	0	1	0	0
53	M	Other	Other	70	57	108	36.2778	100	18.7	13.7	183	29	0.8	1.3	14.8	16	26	135	5.1	7.38	104	127	2	55	3	1	0	0	1	0	1	5	0	0	1	0	0	0	0	0	0	0	0	0	0	0	1	0	0
52	M	Other	Other	80	48	88	36.7222	100	19.8	12.2	263	31	0.7	1.4	15.4	14	24	134	4.1	7.39	107	153	2	22	15	1	0	0	1	0	0	3	0	0	1	0	0	0	0	0	0	1	0	0	0	0	0	0	0
52	M	White	Other	84	55	101	36.3889	97	9.8	14.1	145	29	0.7	1.5	16.3	14	23	136	4.5	7.29	106	162	2	31	15	1	0	1	1	0	0	5	0	1	1	1	0	0	0	0	0	1	0	0	0	0	0	0	0
70	M	White	Medicare	80	49	104	36.7	100	15.3	13.9	237	29	1.9	1.3	14	41	26	137	4.7	7.44	100	195	5	34	15	1	0	0	1	0	1	2	1	1	1	0	1	0	0	0	0	1	0	0	0	0	0	0	0
66	M	Other	Other	71	65	99	36.5	100	26	13.6	188	37	0.9	1.1	12.1	14	23	139	3.6	7.37	104	111	1	33	15	1	0	0	0	0	1	3	0	0	1	1	0	0	0	0	0	1	0	0	0	0	1	0	0
60	M	White	Other	100	63	109	36.8889	100	19.5	12.3	214	37	0.7	1.5	16.4	16	23	139	4.5	7.31	109	179	1	34	15	1	0	0	0	0	0	1	1	0	1	1	0	0	0	0	0	1	0	0	0	0	0	0	0
51	F	Other	Medicare	104	102	133	36.8333	94	19.1	13.8	292	39.5	0.6	1	11.3	8	21	131	4.3	7.37	97	304	2	18	15	0	0	0	1	0	0	0	1	0	1	1	0	0	0	0	0	0	0	0	0	0	0	0	0
79	M	White	Medicare	80	54	98	36.4	100	10.7	14.7	169	25	1.4	1.2	13.5	39	26	136	5.7	7.41	102	158	2	57	15	1	0	0	1	0	1	5	1	1	1	1	0	0	0	0	0	0	0	0	0	0	1	0	0
72	M	White	Medicare	84	67	134	36.3333	100	10.5	12.8	131	42	0.7	1.6	16.9	14	24	141	3.5	7.41	107	136	1	20	15	1	0	0	0	0	0	1	0	0	1	1	0	0	0	0	0	1	0	0	0	0	0	0	0
50	F	Other	Other	79	60	123	36.7778	97	19	17.5	276	37	0.8	1.7	18.1	10	24	132	6.4	7.36	108	353	1	42	8	1	0	0	0	0	0	7	0	0	1	1	0	0	0	0	0	1	0	0	0	0	1	0	0
86	F	White	Medicare	81	63	153	36.3333	95	10.3	14.2	245	29.5	0.7	1.3	13.7	17	25	126	3.3	7.59	87	171	4	31	15	0	0	0	0	1	1	2	0	0	1	1	0	0	0	0	0	0	0	0	0	0	0	0	0
76	F	Other	Other	85	57	97	36.2	99	12.1	14.6	119	29	1.1	1.3	14	18	18	137	3.6	7.37	106	130	3	43	15	1	0	0	0	0	0	1	0	0	1	1	0	0	0	0	0	1	0	0	0	0	0	0	0
70	M	White	Other	85	74	130	36.2222	100	8	13.2	119	31	0.8	1.3	14.4	9	24	134	5.1	7.41	105	115	2	26	15	1	0	0	0	0	1	1	1	1	1	0	0	0	0	0	0	0	0	0	0	0	1	0	0
71	F	Other	Medicare	80	54	84	36.7	100	12.8	19.3	51	26	3.3	1.8	20	22	22	134	4.2	7.46	102	113	7	54	15	1	0	1	1	1	0	6	0	1	1	0	0	0	0	1	0	0	0	0	0	0	1	0	0
50	M	White	Other	88	62	119	36.5556	100	17.2	12.5	205	26	0.9	1.3	13.9	11	24	136	3.9	7.31	104	174	2	20	15	1	0	0	1	0	0	3	0	0	1	1	0	0	0	0	0	1	0	0	0	0	1	0	0
69	M	Other	Other	76	67	136	37.2222	100	13.4	13.3	218	26	0.8	1.4	15.4	17	23	135	7	7.48	106	151	1	30	15	1	0	0	0	0	1	1	0	0	1	1	0	0	0	0	0	1	0	0	0	0	1	0	0
57	M	Other	Other	123	78	124	36.7	100	13.8	13.5	174	30	0.6	1.6	17.5	13	25	137	4.6	7.38	107	224	1	41	15	1	1	1	0	0	1	0	0	1	1	1	0	0	1	0	0	1	0	0	0	0	0	0	0
79	F	White	Other	95	56	113	36.5556	100	26.2	16.9	201	27	0.6	1.3	15.5	22	21	130	4.7	7.35	104	179	3	47	15	1	0	1	0	1	1	1	1	0	1	1	0	0	1	0	0	0	0	0	0	0	1	0	0
60	M	Other	Medicaid	80	72	123	36.4444	100	3.2	13.8	78	19	1.4	1.6	17.1	27	21	134	4.8	7.42	109	89	2	34	15	1	0	0	1	0	0	3	0	1	1	1	0	0	0	0	0	1	0	0	0	0	1	0	0
53	M	Other	Other	73	52	121	36.5	100	12.3	14.3	114	27.5	4.2	1.2	13.3	87	18	141	4.5	7.32	113	134	4	39	15	1	0	0	0	0	0	6	0	0	1	0	1	0	0	0	0	1	0	0	0	0	1	0	0
64	M	White	Medicare	87	78	166	35.8333	99	14.4	14.1	276	36.9	1.5	0.9	11.4	27	23	140	4.3	7.38	106	146	3	12	15	0	0	0	1	0	1	2	0	1	1	1	0	0	0	0	0	0	0	0	0	0	1	0	0
57	M	Other	Other	80	68	136	36.7778	99	6.1	12	148	21	2.3	1.3	13.7	41	22	137	5.5	7.33	110	124	4	36	15	1	0	0	0	0	0	3	0	0	1	1	1	0	0	0	0	1	0	0	0	0	1	0	0
77	F	Other	Other	86	56	120	36.3	100	13.5	14.2	174	19	1.5	1.4	15.6	27	23	134	4.8	7.47	109	153	7	45	15	1	1	0	1	1	1	1	0	1	1	0	1	0	0	1	0	1	0	0	0	0	1	0	0
60	M	Other	Medicaid	70	57	109	35.8	98	10.7	15.6	112	29	1.4	1.7	18.3	29	22	132	4.2	7.36	107	173	6	32	15	1	0	0	0	0	0	5	0	1	1	0	1	1	0	0	0	1	0	0	0	0	1	0	0
71	M	White	Medicare	64	46	100	35.4	100	6.9	13.6	48	20	1	1.5	16.9	23	22	135	4.8	7.49	113	121	2	68	15	1	0	0	1	0	1	4	1	1	1	1	0	0	0	0	0	1	0	0	0	0	0	0	0
56	M	White	Other	91	52	107	36.6111	100	11.5	12.3	138	27	0.6	1.7	18.1	12	29	138	4.4	7.44	109	287	3	26	15	1	0	0	0	0	0	4	0	0	1	1	0	0	0	0	0	1	0	0	0	0	0	0	0
68	M	White	Other	80	51	102	36.8	100	12.3	14.1	141	27	1.1	1.2	13.1	21	24	135	4.8	7.46	104	103	5	29	15	1	0	0	0	1	0	4	1	1	1	0	1	0	0	0	0	1	0	0	0	0	0	0	0
72	M	White	Medicare	77	57	144	36.1	99	10.8	15.9	86	25	1.1	1.4	15.8	16	25	134	4.3	7.4	105	166	3	39	15	1	1	0	1	0	1	3	1	0	1	1	0	0	1	0	0	1	0	0	0	0	1	0	0
58	M	White	Other	80	62	108	36.3889	100	14.2	14.8	115	29	0.8	1.7	18.9	22	28	134	4.1	7.47	100	262	4	50	3	1	0	0	0	1	0	4	1	0	1	0	1	0	0	0	0	1	0	0	0	0	1	0	0
64	M	White	Medicare	71	49	106	36.7778	100	16.8	17.7	174	20	1.3	1.6	17	21	21	138	4.9	7.33	108	124	2	33	15	1	0	0	0	0	1	5	0	1	1	1	0	0	0	0	0	1	0	0	0	0	0	0	0
67	M	White	Other	81	75	132	36.3333	100	8.9	12.2	144	38	0.7	1.5	16.5	13	26	140	4	7.35	104	154	2	34	15	1	0	0	0	0	1	4	0	1	1	1	0	0	1	0	0	1	0	0	0	0	0	0	0
48	F	White	Other	92	58	110	36.7778	98	13.8	12.9	267	27	0.6	1.3	14	14	28	135	5.2	7.43	102	207	1	32	15	1	1	1	0	0	1	3	0	1	1	1	0	0	0	0	0	1	0	0	0	0	0	0	0
65	M	White	Other	68	63	110	36.1	98	15.9	13.2	164	31	1	1.4	14.9	25	24	138	5.9	7.36	105	165	2	27	15	0	0	1	1	0	0	0	1	1	1	1	0	0	0	0	0	1	0	0	0	0	0	0	0
62	M	White	Medicare	80	45	122	36.6	100	7.1	14.4	182	25.2	1.4	1.4	15.7	33	24	137	3.9	7.42	106	183	5	40	15	1	0	0	0	1	1	4	0	0	1	0	1	0	0	0	0	1	0	0	0	0	0	0	0
70	M	White	Other	84	50	108	36.4444	100	10.3	11.9	112	32	0.7	1.4	15.6	12	22	136	4.5	7.42	107	158	2	42	15	1	0	1	0	0	0	2	1	0	1	1	0	0	0	0	0	1	0	0	0	0	1	0	0
68	M	White	Other	83	50	101	36.4	98	16.5	12.9	142	28.1	1	1.7	18.2	14	22	142	3.3	7.3	109	223	3	25	15	1	0	0	1	1	0	6	0	0	1	0	0	0	0	0	0	1	0	0	0	0	0	0	0
46	M	Other	Other	80	60	110	36.5	100	11.7	12.5	124	30	1.2	1.3	14.7	16	22	136	4.4	7.4	108	135	3	23	15	1	0	0	1	0	0	2	0	0	1	1	0	0	0	0	0	1	0	0	0	0	1	0	0
71	M	White	Medicare	95	72	125	36.4444	98	9.2	12.3	286	40	0.7	1.2	13.5	12	20	132	4.2	7.41	101	253	4	35	15	1	0	0	1	1	0	3	0	1	1	0	0	0	0	0	0	1	0	0	0	0	0	0	0
59	F	White	Other	92	64	104	36.8	100	15.9	15.7	175	18	0.6	1.2	14.2	11	23	137	5	7.45	112	177	3	43	15	1	0	0	0	0	1	0	0	1	1	0	0	0	0	0	0	1	0	0	0	0	0	0	0
80	F	White	Medicare	117	89	113	36.7778	92	11	18.6	298	27.6	0.9	1.2	12.9	23	16	141	3.7	7.45	106	106	5	32	15	0	0	0	1	1	0	0	0	0	1	0	0	0	0	0	0	1	0	0	0	0	0	0	0
72	M	Other	Medicare	88	71	131	36.7222	95	21.1	13.3	183	30	0.8	1.3	13.7	13	25	137	5.8	7.38	107	162	3	43	15	1	0	1	0	0	1	0	0	0	1	1	0	0	0	0	0	1	0	0	0	0	1	0	0
72	F	Other	Medicare	102	73	125	35.4444	87	11.5	14.3	201	32.2	0.7	1.2	12.8	9	22	128	4.4	7.36	94	95	2	26	15	1	0	1	0	1	1	0	1	0	1	1	0	0	0	0	0	0	0	0	0	0	1	0	0
73	M	Other	Medicare	73	55	105	36.5	100	8.7	13.5	127	25	0.7	1.3	13.9	16	23	135	4.6	7.43	108	172	3	30	15	1	0	1	1	0	1	3	0	0	1	0	0	0	0	0	0	1	0	0	0	0	1	0	0
74	M	White	Medicare	80	60	129	36.5556	100	14.3	15.1	244	32	1	1.3	14.2	20	20	140	4.4	7.3	110	119	1	39	15	1	0	0	0	0	0	0	1	0	1	1	0	0	0	0	0	1	0	0	0	0	0	0	0
87	F	White	Medicare	74	72	110	36.4444	98	12.6	14.2	157	35.9	1.1	1.2	12.9	38	19	137	4.1	7.41	104	177	6	40	15	0	0	0	1	1	0	0	1	0	1	0	1	0	0	0	0	0	0	0	0	0	0	0	0
57	F	Other	Medicare	80	53	118	36.4444	100	21.2	14.3	139	38	0.6	1.3	14	12	21	137	3.8	7.36	108	113	3	20	15	1	0	0	1	0	0	6	0	0	1	1	0	0	0	0	0	0	0	0	0	0	1	0	0
65	F	White	Other	88	68	117	36.3	100	20.9	12.8	195	28	0.6	1.3	14.2	15	21	139	6.1	7.38	113	163	1	37	15	1	0	0	0	0	1	0	1	1	1	0	0	0	0	0	0	1	0	0	0	0	0	0	0
71	F	White	Medicare	71	50	107	36.2	100	18.6	14.1	161	21	1.2	1.2	14.2	32	23	133	4.8	7.42	104	141	5	65	3	1	0	0	0	0	1	9	0	0	1	0	1	0	0	0	0	1	0	0	0	0	0	0	0
84	F	White	Medicare	82	61	125	34.2	100	34.8	15.1	68	25	0.7	2.4	25.8	13	21	134	4.3	7.52	109	163	3	57	15	1	0	0	0	1	0	5	1	0	1	0	0	0	0	0	0	1	0	0	0	0	1	0	0
77	F	Other	Other	75	55	111	36.4444	100	28.3	13.2	139	17	0.7	1.3	14.5	14	23	131	4.8	7.5	106	191	5	41	15	1	0	0	1	0	0	1	0	0	1	0	1	0	0	0	0	1	0	0	0	0	1	0	0
78	F	Other	Medicare	80	43	96	36.8	100	17.3	13.9	142	19.1	1.3	1.4	15.6	30	22	136	5.2	7.42	112	139	6	47	15	1	0	0	0	1	1	9	1	0	1	0	1	0	0	0	0	1	0	0	0	0	1	0	0
60	F	White	Other	70	74	107	36.3889	100	6.2	13	112	22.1	0.8	1.2	13.1	24	22	136	4.3	7.39	107	166	2	25	15	1	0	1	0	0	0	1	1	0	1	1	0	0	0	0	0	1	0	0	0	0	0	0	0
65	M	Other	Other	80	46	79	35.7	100	5.3	14.6	107	24	0.7	1.6	17.2	11	25	134	4.7	7.42	105	140	1	33	15	1	0	0	0	0	0	2	1	0	1	1	0	0	0	0	0	1	0	0	0	0	0	0	0
75	M	White	Medicare	80	52	117	36.5	99	15.2	12.1	210	29.9	1	1.4	14.9	17	21	136	3.9	7.34	105	254	2	31	15	1	0	0	0	0	0	1	0	0	1	1	0	0	0	0	0	0	0	0	0	0	1	0	0
76	M	White	Other	76	52	119	36.5556	100	9.3	14.6	96	23	1.1	1.6	17	21	21	132	5.3	7.41	112	85	3	39	15	1	0	0	0	0	0	4	1	0	1	1	0	0	0	0	0	1	0	0	0	0	0	0	0
58	M	White	Other	100	71	106	37.1	99	22	13.3	124	38	1.1	1.2	13.9	15	25	134	5.9	7.3	105	174	2	23	15	1	0	0	1	0	1	3	0	1	1	0	0	0	0	0	0	1	0	0	0	0	1	0	0
80	M	White	Medicare	84	46	107	36.5	99	16.7	16.6	103	21	0.8	1.7	18.7	19	26	134	4.2	7.41	109	159	8	51	15	1	1	0	1	1	1	7	0	0	1	0	1	0	0	0	0	0	1	0	0	0	1	0	0
63	M	White	Other	61	44	89	36.7222	100	14	12.9	125	28	0.8	1.3	13.9	16	26	136	5.1	7.48	112	181	2	36	15	1	0	0	0	0	1	2	0	1	1	0	0	0	0	0	0	1	0	0	0	0	0	0	0
61	F	Other	Medicare	81	66	109	36.2	100	11.2	14.6	123	24	0.6	1.2	13.3	14	20	134	5.4	7.41	109	169	2	44	15	1	0	0	1	0	1	1	0	1	1	1	0	0	0	0	0	0	0	0	0	0	1	0	0
62	F	White	Other	88	51	99	36.3333	100	12.9	14.6	66	15	1.2	1.6	17.8	18	21	136	5.7	7.42	108	213	5	32	15	1	0	1	1	0	0	6	1	0	1	0	1	0	0	0	0	0	1	0	0	0	1	0	0
81	M	White	Other	76	53	103	35.3	99	14.2	16.6	89	29	1.5	1.3	14	39	21	135	6.3	7.48	108	157	7	38	15	1	0	0	0	1	1	2	1	1	1	0	1	0	0	0	0	1	0	0	0	0	1	0	0
70	M	White	Medicare	89	43	108	35.5	100	10.8	16.4	103	20	1	1.4	16.3	18	24	131	4.8	7.5	105	139	5	34	15	1	0	0	0	1	1	4	1	1	1	1	0	0	1	0	0	0	0	0	0	0	1	0	0
75	M	White	Medicare	81	55	108	36.4444	100	2.8	12.9	167	24	1	1.2	13.1	22	23	134	4.2	7.39	111	160	1	40	15	1	0	1	0	0	1	3	0	1	1	1	0	0	0	0	0	1	0	0	0	0	1	0	0
73	M	White	Medicare	80	46	92	36.3889	99	13.8	13.1	121	38	0.8	1.6	17.8	8	23	133	4.3	7.42	107	122	1	28	15	1	0	0	0	0	0	3	0	0	1	1	0	0	0	0	0	0	0	0	0	0	1	0	0
68	M	Other	Medicare	74	65	97	36.9444	100	11.1	13.4	108	33	0.8	1.2	13.4	17	25	134	4.9	7.34	112	157	2	27	15	1	0	1	0	0	0	1	1	0	1	1	0	0	0	0	0	1	0	0	0	0	0	0	0
69	M	White	Medicare	100	37	125	37.2778	93	9.5	13.1	240	34.2	1.6	1.5	16.5	51	23	134	4.2	7.3	95	279	5	24	15	0	0	0	0	1	1	3	0	1	1	0	1	0	0	0	0	0	1	0	0	0	1	0	0
68	M	White	Medicare	80	60	106	36.5	100	13.7	13.7	204	38	1.1	1.4	15.2	29	21	136	3.3	7.35	100	228	5	33	15	1	0	0	1	0	1	0	1	1	1	1	0	0	0	0	0	1	0	0	0	0	0	0	0
60	M	White	Other	99	86	131	36.9444	100	9.4	12.7	236	44.3	1.2	1	10.7	22	25	140	4.1	7.41	102	174	4	36	15	1	0	1	1	0	1	0	0	1	1	1	0	0	0	0	0	1	0	0	0	0	0	0	0
76	M	White	Other	80	65	121	36.3333	100	8.6	13.9	96	41	1.1	1.4	15.6	16	21	144	3.6	7.43	107	129	2	57	3	1	0	0	1	0	1	9	1	0	1	1	0	0	0	0	0	1	0	0	0	0	1	0	0
60	M	Other	Other	84	91	146	36.5	100	18.1	13.8	113	29	0.8	1.7	19	12	26	137	4.9	7.44	108	146	1	36	15	1	0	0	0	0	0	1	0	1	1	1	0	0	0	0	0	1	0	0	0	0	0	0	0
51	M	Other	Other	93	69	87	37.8333	95	7.7	13.4	210	39.9	0.8	1.1	12.5	16	25	133	3.5	7.4	98	208	6	57	15	1	0	0	1	0	1	0	1	1	1	0	0	0	0	0	0	1	0	0	0	0	1	0	0
62	F	White	Other	79	60	119	35.6111	100	5.6	13.4	167	29	0.4	1.2	14	14	24	137	5.4	7.32	110	162	1	34	15	1	0	0	0	0	1	4	0	1	1	1	0	0	1	0	0	0	0	0	0	0	1	0	0
70	F	White	Medicare	80	49	93	35.5556	99	6.6	17.5	146	23	1.3	1.3	14.9	48	23	137	5.4	7.39	109	99	1	48	15	1	0	0	0	0	1	2	0	1	1	1	0	0	0	0	0	0	0	0	0	0	1	0	0
61	M	Other	Other	68	48	93	36.5	100	9.3	13.9	172	44	1	1.5	16.5	14	24	139	3.4	7.39	102	137	1	30	15	1	0	0	0	0	0	1	0	0	1	1	0	0	0	0	0	1	0	0	0	0	1	0	0
63	F	White	Other	116	61	101	36.5556	100	12.7	14.9	102	39	0.5	1.6	16.9	16	24	136	5.2	7.39	93	87	4	61	8	1	0	1	1	1	1	8	1	1	1	1	0	0	0	0	0	1	0	0	0	0	1	0	0
81	F	White	Other	89	54	103	36.8333	100	11.9	14	162	24	1.4	1.2	13.3	30	23	138	4.4	7.56	105	89	4	39	15	1	0	0	0	0	1	4	0	1	1	0	1	0	0	0	0	1	0	0	0	0	0	0	0
75	M	White	Medicare	70	61	144	36.1111	95	12	14.2	178	28	3.1	2.4	24.6	66	20	140	4.4	7.38	108	68	5	30	15	0	0	0	1	1	1	2	1	0	1	0	1	0	0	0	0	0	0	0	0	0	0	0	0
67	M	White	Other	95	65	127	35.8	96	11	13.5	156	25	1.1	1.4	15.8	22	26	136	5.7	7.27	107	209	1	58	3	1	0	1	0	0	1	6	1	1	1	1	0	0	0	0	0	0	0	0	0	0	1	0	0
64	M	White	Other	82	44	90	36.5	100	16.5	14.3	174	25	0.8	1.4	15.6	22	26	133	4.4	7.32	109	213	3	26	15	1	0	0	1	0	1	1	0	1	1	1	0	0	0	0	0	0	0	0	0	0	1	0	0
75	M	Other	Other	80	55	116	36.3889	98	15.7	12.8	200	38	0.9	1.7	17.8	18	25	142	3.6	7.38	106	130	1	32	15	1	0	0	0	0	1	0	1	0	1	1	0	0	0	0	0	1	0	0	0	0	0	0	0
66	M	White	Medicare	60	59	99	36.3	100	12.9	13	230	25	3.1	1.3	14.6	81	22	137	4.9	7.4	111	147	5	32	15	0	0	0	0	1	1	1	1	0	1	0	1	0	0	0	0	0	0	0	0	0	1	0	0
75	M	Other	Medicare	66	58	129	36.6667	100	8.2	14.9	53	35	1	1.4	15.1	19	20	136	3.9	7.42	106	99	1	29	15	1	0	0	0	0	0	2	0	0	1	1	0	0	0	0	0	1	0	0	0	0	1	0	0
64	F	White	Other	73	64	116	36.4	100	10.9	13.2	150	39	0.4	1.2	14.4	13	25	137	4	7.46	102	188	1	34	15	1	0	0	0	0	1	0	1	1	1	1	0	0	1	0	0	0	0	0	0	0	1	0	0
64	M	White	Other	69	54	135	35.7	100	9.3	13.3	114	22	0.6	1.4	15.6	12	19	133	4	7.46	106	104	1	30	15	1	0	0	0	0	0	3	0	0	1	1	0	0	0	0	0	1	0	0	0	0	1	0	0
72	M	Other	Medicare	89	48	94	36.5	99	21	14.2	217	20	0.9	1.7	18	31	24	133	4.9	7.47	109	154	4	74	15	1	1	1	1	1	1	1	1	0	1	1	0	0	1	0	0	1	0	0	0	0	1	0	0
85	F	White	Medicare	70	38	101	36.2	100	12.5	14.5	144	17	1.1	1.8	19.9	23	20	135	5.4	7.46	112	145	4	42	15	1	0	0	1	0	0	4	1	0	1	0	1	0	0	0	0	1	0	0	0	0	1	0	0
79	M	White	Medicare	87	64	127	36.3889	98	12.3	13	172	26	0.8	1.8	19.3	18	28	128	4.1	7.5	95	200	4	45	15	1	1	0	1	1	1	8	1	1	1	1	0	0	0	0	0	1	0	0	0	0	1	0	0
76	M	White	Other	83	63	114	35.3889	95	5.3	16.7	226	29.5	1.5	2.5	25.1	23	31	139	3.3	7.47	99	103	4	33	15	1	1	0	1	0	1	1	1	1	1	1	0	0	0	0	0	0	1	0	0	0	1	0	0
63	M	White	Other	87	46	97	36.1	88	18.7	16.9	243	26	5.5	1.4	15.1	28	28	136	6.2	7.51	96	108	5	53	15	1	0	1	0	1	1	3	0	0	1	0	0	0	0	1	0	1	0	0	0	0	1	0	0
58	F	Other	Medicare	80	74	133	37.1667	100	6.4	13.5	116	39	0.7	1.6	16.8	11	23	141	4	7.4	107	112	1	27	15	1	0	0	0	0	1	5	0	0	1	1	0	0	0	0	0	1	0	0	0	0	0	0	0
68	M	Other	Medicare	80	61	132	36.3889	98	19.1	14.5	136	43	1	1.4	14.7	16	26	134	3.4	7.37	105	197	3	38	15	1	0	1	1	1	0	6	1	0	1	0	0	0	0	0	0	1	0	0	0	0	1	0	0
72	M	White	Other	61	53	109	36.2	100	8.9	15.1	261	29	4.9	1.5	17	26	31	137	3.7	7.42	95	127	5	54	15	1	0	0	0	1	1	4	0	1	1	0	0	0	0	1	0	0	0	0	0	0	1	0	0
58	M	Other	Other	82	60	116	36.5556	100	8.7	13.2	146	29.3	1	1.4	15.1	14	25	138	3.7	7.43	108	186	1	48	3	1	0	0	0	0	0	7	0	0	1	1	0	0	0	0	0	1	0	0	0	0	0	0	0
44	F	Other	Other	84	63	114	36.2778	98	17.9	12.3	189	26	0.5	1.2	13.5	9	21	137	4.4	7.37	112	156	3	29	15	1	0	0	0	0	0	3	0	0	1	0	0	1	0	0	0	1	0	0	0	0	0	0	0
36	M	White	Other	98	86	175	37	92	14.7	13.2	148	29.6	2.4	1.2	13.5	61	18	137	5.9	7.33	104	423	5	18	15	0	0	0	0	1	0	3	0	0	1	0	1	0	0	0	0	1	0	0	0	0	0	0	0
68	F	White	Medicare	86	55	94	35.1	100	17.2	13	217	24	0.7	1.3	13.8	10	19	129	5.6	7.5	106	113	7	70	3	1	0	0	1	1	0	3	1	1	1	0	0	0	0	0	0	1	0	0	0	0	1	0	0
67	M	Other	Other	80	65	124	36.3889	100	11.9	15.8	134	38	0.9	1.4	15.5	14	21	139	3.7	7.37	108	96	1	33	15	1	0	0	0	0	0	3	0	0	1	1	0	0	0	0	0	1	0	0	0	0	0	0	0
69	F	White	Medicare	73	50	95	36.4444	100	7.6	12.8	194	25	0.4	1.2	13.4	9	23	131	4.6	7.48	98	100	1	31	15	1	0	0	0	0	1	1	0	1	1	1	0	0	0	0	0	1	0	0	0	0	0	0	0
77	F	Other	Medicaid	88	74	134	35.6	100	10.6	14.2	135	25.4	0.6	1.2	13.3	15	23	133	4.4	7.51	105	136	2	35	15	1	0	0	0	1	0	4	0	0	1	1	0	0	0	0	0	1	0	0	0	0	1	0	0
86	F	Other	Medicare	61	34	132	36.4444	98	8.6	13.9	138	33.3	1.1	1.1	12.9	24	25	141	4.4	7.52	105	138	4	40	15	1	0	0	1	0	1	0	1	1	1	1	1	0	0	0	0	1	0	0	0	0	1	0	0
54	M	White	Other	80	59	110	36.4	100	15.6	12.2	142	30	1.2	1.3	14.1	23	23	134	5.5	7.41	101	200	2	30	15	1	0	0	0	1	0	5	0	0	1	0	0	0	0	0	0	1	0	0	0	0	0	0	0
58	M	White	Other	80	55	108	36.5	100	19	12.8	236	34	0.9	1.2	12.7	13	24	135	4.6	7.31	103	150	1	27	15	1	0	0	0	0	1	1	0	0	1	1	0	0	0	0	0	1	0	0	0	0	1	0	0
72	F	Other	Medicaid	80	67	120	35.1	100	8.5	15.3	193	36	0.5	1.4	15	8	24	139	3.5	7.43	108	79	4	39	15	1	0	0	0	1	0	3	1	0	1	0	0	1	0	0	0	1	0	0	0	0	1	0	0
61	M	Other	Other	87	50	96	36.3889	100	12.9	13.2	122	33	1	1.8	19.9	17	22	131	5.9	7.41	108	151	2	49	3	1	0	0	1	0	0	7	0	0	1	1	0	0	0	0	0	1	0	0	0	0	1	0	0
52	M	Other	Other	80	54	100	36.6667	98	11.4	13.2	116	33	0.7	1.2	13.1	18	24	139	4	7.31	109	229	1	29	15	1	0	0	0	0	0	4	0	0	1	1	0	0	0	0	0	1	0	0	0	0	1	0	0
70	M	Other	Other	72	60	118	36.5556	100	11.6	12.9	203	29	0.9	1.3	14.2	12	26	130	4.7	7.52	98	161	1	28	15	1	0	0	0	0	0	6	0	0	1	1	0	0	0	0	0	1	0	0	0	0	1	0	0
61	M	Other	Medicare	80	56	104	36.7778	100	17.2	14.1	136	30	0.7	1.2	13	11	23	133	4.4	7.44	106	203	2	41	15	1	0	1	1	0	0	5	0	0	1	0	0	0	0	0	0	1	0	0	0	0	1	0	0
83	M	Other	Other	73	59	132	35	98	8.8	13.7	119	33	0.7	1.4	15.8	12	21	128	5.3	7.38	104	263	2	45	15	1	0	1	0	0	0	4	1	0	1	1	0	0	0	0	0	1	0	0	0	0	1	0	0
70	M	White	Other	80	53	83	36.6111	100	8.3	13.4	114	29	1.5	1.5	16.3	33	24	135	6.5	7.36	107	146	8	48	15	1	0	0	1	1	1	6	1	0	1	0	1	0	0	0	0	1	0	0	0	0	1	0	0
65	M	White	Medicare	96	62	124	36.4444	100	22.7	14.6	319	23	1.2	1.3	14.7	18	18	131	4.9	7.4	105	154	3	34	15	1	0	0	1	0	0	4	0	0	1	1	0	0	0	0	0	1	0	0	0	0	1	0	0
75	M	White	Other	80	48	82	36.3333	100	11.3	14.7	161	26.7	0.7	1.4	15.7	14	23	136	4.3	7.34	108	296	3	29	15	0	0	0	0	0	0	3	0	0	1	1	0	0	0	0	0	1	0	0	0	0	0	0	0
56	M	Other	Medicare	79	55	109	36.1	100	22.6	12.7	247	29	1.1	1.1	12.7	20	23	134	5.6	7.41	104	135	1	41	3	1	0	0	0	0	1	6	0	0	1	1	0	0	0	0	0	1	0	0	0	0	0	0	0
84	M	Other	Medicare	99	61	143	36.7778	100	8.7	16.9	124	26	0.6	1.9	20.5	12	21	140	3.9	7.47	104	125	3	42	15	1	0	0	1	1	0	4	0	1	1	1	0	0	0	0	0	1	0	0	0	0	1	0	0
61	M	White	Other	80	56	91	36.4444	100	5.6	14.5	128	23	2.1	1.5	16.2	28	23	138	4.9	7.39	107	153	4	41	15	1	0	0	1	0	1	6	0	0	1	0	1	0	0	0	0	1	0	0	0	0	1	0	0
66	F	Other	Other	108	67	146	35.3	100	14.2	16.1	146	24	0.8	1.3	14.1	20	22	134	5.6	7.43	108	188	3	32	15	1	0	0	0	1	0	6	1	0	1	0	0	0	0	0	0	1	0	0	0	0	1	0	0
76	M	Other	Other	82	59	120	36.2	100	17.7	14.3	252	20.4	1	1.4	15.6	22	25	132	4.3	7.44	105	170	3	53	3	1	0	0	1	0	1	5	1	0	1	0	0	0	0	0	0	0	0	0	0	0	1	0	0
74	M	White	Medicare	80	57	109	36.3889	100	15.2	17.6	276	22	0.6	1.4	15.4	12	25	137	4.1	7.47	106	114	3	36	15	1	0	1	1	0	1	0	1	1	1	1	0	0	0	0	0	1	0	0	0	0	1	0	0
67	F	White	Medicare	81	63	113	36.6667	100	15.5	15.9	207	23	1.1	1.2	12.8	25	24	138	4.4	7.39	108	207	6	35	15	1	0	1	1	1	1	5	0	1	1	0	1	0	0	0	0	0	0	0	0	0	1	0	0
82	F	White	Medicare	80	72	122	35.4	100	18.3	14.3	168	22	1.4	1.4	16.2	48	18	139	6.3	7.46	115	148	3	55	15	1	0	0	0	0	1	0	0	1	1	0	1	0	0	0	0	1	0	0	0	0	0	0	0
61	M	White	Other	90	59	98	35.8	97	21.4	14.1	147	37	0.5	1.6	17.3	15	21	132	4.8	7.42	104	141	2	41	15	1	0	0	0	0	0	5	0	0	1	1	0	0	0	0	0	1	0	0	0	0	1	0	0
52	M	Other	Other	85	60	102	36.8333	100	10.2	13.1	129	27	0.7	1.3	13.8	12	22	135	5.1	7.36	108	131	5	36	15	1	0	1	1	0	0	1	0	1	1	1	0	0	0	0	0	1	0	0	0	0	1	0	0
62	F	White	Other	64	73	143	36.5	96	8.3	15.5	205	38.3	1.2	1.2	12.6	28	28	141	3.5	7.41	105	188	5	26	15	0	0	0	0	1	1	0	1	1	1	0	1	0	0	0	0	0	0	0	0	0	0	0	0
72	M	White	Medicare	86	46	101	36.5556	97	10.7	16.7	176	22	1.4	1.3	13.6	17	22	135	6.4	7.33	107	124	3	37	15	1	0	1	0	0	1	4	0	1	1	0	1	0	0	0	0	1	0	0	0	0	0	0	0
70	M	White	Medicare	78	52	122	36.5	100	15.6	14	135	37	1.5	1.4	14.7	25	24	138	4	7.41	105	224	3	34	15	1	0	0	1	1	1	5	0	0	1	1	0	0	0	0	0	1	0	0	0	0	1	0	0
79	M	Other	Medicare	91	51	99	35	98	13.4	15.4	223	29	0.9	1.6	17.1	15	28	140	3.7	7.38	104	235	5	30	15	1	0	0	0	0	0	1	1	0	1	0	1	0	0	0	0	1	0	0	0	0	1	0	0
70	M	White	Other	80	55	103	37	100	10.6	12.2	140	34	0.8	1.4	15.1	13	25	134	6.8	7.3	110	136	2	26	15	1	0	0	0	1	0	4	1	0	1	1	0	0	0	0	0	1	0	0	0	0	1	0	0
83	F	White	Medicare	66	43	132	36.6111	100	15.8	13.5	267	26.1	1.1	1.1	13.3	31	23	141	3.3	7.42	107	72	5	43	15	1	0	0	0	0	1	3	0	0	1	0	1	0	0	0	0	0	0	0	0	0	1	0	0
74	M	White	Medicare	65	74	144	36.4444	100	6.3	13	120	28	0.7	1.3	14.4	13	24	136	4.9	7.4	106	131	2	23	15	1	0	0	0	0	1	1	0	0	1	1	0	0	0	0	0	1	0	0	0	0	1	0	0
68	M	Other	Other	86	57	98	35.9	97	5.9	15.2	163	23	2.4	1.6	17.7	52	24	132	5	7.44	104	134	5	49	15	1	0	0	0	1	0	7	1	1	1	0	1	0	0	0	0	1	0	0	0	0	1	0	0
73	M	Other	Medicare	80	50	93	37	99	8.2	14.3	104	28	1	1.2	13.3	20	25	137	4.4	7.44	106	119	2	46	3	1	0	0	1	0	1	2	1	1	1	1	0	0	0	0	0	1	0	0	0	0	0	0	0
73	M	Other	Other	82	59	96	35.5	100	17	12.6	147	30	0.8	1.7	18.1	23	21	133	5.7	7.46	106	163	3	31	15	1	0	0	1	0	0	1	0	0	1	1	0	0	0	0	0	1	0	0	0	0	1	0	0
63	M	Other	Other	94	71	115	37.0556	99	16.3	12.5	158	27	0.7	1.1	12.3	13	26	134	4.5	7.46	104	153	1	27	15	1	0	0	0	0	1	1	0	1	1	1	0	0	0	0	0	1	0	0	0	0	0	0	0
64	M	Other	Other	92	55	98	36.8889	97	23.7	12.5	227	38	0.8	1.2	13.1	16	28	133	5.5	7.35	105	145	2	36	15	1	0	1	0	0	1	1	0	1	1	1	0	0	0	0	0	1	1	0	0	0	1	0	0
78	M	Other	Other	80	66	116	36.3889	100	7.6	14.8	136	25	1.1	1.7	18.7	21	25	138	5	7.45	106	134	5	37	15	1	0	0	0	0	1	4	1	1	1	0	1	0	0	0	0	1	0	0	0	0	0	0	0
60	M	Other	Other	86	81	125	36.9444	96	11.5	14.3	198	33	1.3	1.4	15	17	23	135	5.5	7.44	105	129	2	35	15	1	0	1	0	1	0	4	0	0	1	0	0	0	0	0	0	1	0	0	0	0	1	0	0
75	M	White	Other	87	68	126	35.3	100	7.8	13	100	30	0.8	1.7	19.1	18	24	135	5	7.3	102	159	2	21	15	1	0	0	0	1	0	4	1	0	1	0	0	0	0	0	0	1	0	0	0	0	0	0	0
78	M	White	Medicare	80	67	129	36.6	100	9.9	14.7	128	30	1.2	1.5	16.6	24	23	141	3.7	7.42	104	122	4	68	15	1	0	0	1	1	1	5	1	0	1	0	0	0	0	0	0	0	0	0	0	0	1	0	0
77	F	White	Other	69	63	135	36.8889	98	10.5	13.2	218	33.6	1.5	1.1	11.9	23	27	127	3.6	7.45	92	133	5	38	15	0	0	0	1	0	1	2	0	0	1	0	1	0	1	0	0	0	0	0	0	0	0	0	0
62	F	White	Medicare	74	60	126	36.4	100	8.2	14.2	216	30	1	1.3	14.5	23	25	138	4.6	7.4	103	108	10	39	15	1	0	0	0	0	1	3	1	1	1	1	0	0	1	0	0	0	0	0	0	0	1	0	0
72	F	White	Medicare	120	46	88	36.5556	100	13.5	13.8	151	16	0.5	1.3	14.5	14	22	133	5.7	7.45	103	250	4	36	15	1	0	0	1	1	1	1	1	0	1	1	0	0	0	0	0	0	0	0	0	0	1	0	0
76	M	White	Medicare	71	55	111	37.0556	99	15.8	12.6	131	28	1	1.9	21.1	25	22	133	4.6	7.5	104	140	4	38	15	1	0	0	0	1	1	5	1	1	1	1	0	0	0	0	0	1	0	0	0	0	1	0	0
55	M	White	Other	73	49	118	36.7222	95	8.6	13.2	135	36	1.7	1.3	14	26	24	139	5	7.38	102	62	5	32	15	1	0	0	1	1	1	7	0	1	1	0	1	0	0	0	0	1	0	0	0	0	1	0	0
72	M	White	Medicare	72	51	104	36.7222	97	14.5	13.2	156	27	1	1.3	14.5	17	23	137	5	7.4	106	155	2	41	15	1	0	1	0	0	1	5	1	1	1	1	0	0	0	0	0	1	0	0	0	0	1	0	0
70	M	White	Other	95	81	155	36.1111	98	9.1	13	288	35.8	1.1	1.2	13.7	14	26	134	4.7	7.4	99	471	3	50	15	1	0	0	1	1	1	0	0	1	1	0	0	0	0	0	0	1	0	0	0	0	0	0	0
58	M	White	Other	83	58	108	36.7222	96	5.9	13.9	150	35.1	1.2	1.1	13.4	22	15	141	4.2	7.41	106	276	1	23	15	1	0	0	0	0	1	1	0	1	1	1	0	0	0	0	0	1	0	0	0	0	1	0	0
69	M	White	Medicare	74	80	184	36.3333	99	6	13.3	180	38.2	1	0.9	11.4	14	25	140	4.3	7.42	104	158	1	27	15	1	0	0	0	0	1	1	0	1	1	0	0	0	0	0	0	1	0	0	0	0	0	0	0
58	M	White	Other	80	64	120	35.9	100	15.6	14.6	200	33	1	1.4	15.2	17	22	134	4.4	7.39	107	172	2	18	15	1	0	0	1	0	0	1	0	0	1	1	0	0	0	0	0	1	0	0	0	0	1	0	0
56	M	White	Other	80	79	89	36.3	100	17.6	13.9	188	32	1.8	1.2	12.8	23	24	137	7	7.37	109	213	4	34	15	1	0	1	0	0	1	5	0	0	1	0	1	0	1	0	0	1	0	0	0	0	0	0	0
78	F	Other	Medicare	85	53	101	36.5556	99	8	12.3	170	37	1	1.6	16.8	24	24	137	4.2	7.4	105	160	9	29	15	1	0	0	1	0	0	1	1	0	1	0	1	0	0	0	0	1	0	0	0	0	1	0	0
81	M	White	Other	80	53	95	36.3889	100	11.2	12.9	135	29	0.7	1.7	18.2	13	22	137	3.8	7.43	108	131	4	45	15	1	0	0	0	0	0	2	0	0	1	0	1	0	0	0	0	1	0	0	0	0	0	0	0
66	F	Other	Medicare	80	41	108	34.5556	100	9.2	13	113	19	0.9	1.1	11.5	16	22	133	5.3	7.42	104	149	3	38	15	1	0	0	1	0	0	3	0	0	1	1	0	0	0	0	0	1	0	0	0	0	1	0	0
75	M	White	Medicare	88	46	113	36.7778	100	4.5	12	67	30	1	1.2	13.6	23	20	134	4.9	7.42	104	124	2	40	15	1	0	0	0	0	0	5	1	1	1	0	0	0	0	0	0	0	0	0	0	0	1	0	0
65	F	White	Medicare	86	48	85	36.4444	100	10.5	17.2	108	29	1.2	1.2	13.1	37	20	138	4.1	7.35	109	111	7	53	15	1	0	0	1	1	0	5	0	1	1	0	1	0	0	0	0	1	0	0	0	0	1	0	0
67	M	White	Medicare	93	59	155	36.8333	100	24.6	19.5	117	30	0.9	1.6	17.4	15	25	136	5.2	7.35	106	250	2	32	15	1	0	1	1	0	0	5	1	0	1	1	0	0	0	0	0	1	0	0	0	0	1	0	0
69	M	White	Medicare	71	64	112	36.1	99	23.4	13.5	178	34	0.9	1.4	16.1	20	27	136	4	7.48	101	136	1	31	15	1	0	0	0	0	1	0	1	0	1	1	0	0	0	0	0	0	0	0	0	0	1	0	0
54	M	White	Other	91	64	118	36.1	100	16.2	13.6	203	44	0.6	1.4	13.5	10	26	134	4.1	7.43	99	223	2	18	15	1	0	0	0	0	1	3	0	0	1	1	0	1	0	0	0	1	0	0	0	0	1	0	0
52	F	Other	Other	100	69	121	34.8	100	20.6	14.7	152	34	1.2	1.6	16.6	32	20	140	4.7	7.39	106	134	6	61	3	1	0	0	0	1	1	11	0	1	1	0	1	0	0	0	0	1	0	0	0	0	1	0	0
83	F	White	Medicare	74	57	122	36.2778	100	7.9	14.1	129	16	0.6	1.4	15	17	23	130	4.1	7.6	101	161	3	33	15	1	0	0	1	1	0	2	0	0	1	0	0	0	0	0	0	1	0	0	0	0	1	0	0
80	F	White	Medicare	80	60	118	36.5	100	8.6	13.2	100	20	1	1.8	19.3	20	24	132	4.5	7.43	108	140	6	41	15	1	0	0	1	1	0	2	0	0	1	0	1	0	0	0	0	1	0	0	0	0	1	0	0
77	M	White	Medicare	62	50	103	36.5	98	16	14.3	148	34	1	1.3	14.6	23	25	138	4.8	7.29	106	152	1	38	15	1	0	0	0	0	1	3	0	0	1	1	0	0	0	0	0	1	0	0	0	0	1	0	0
70	M	White	Medicare	71	66	107	36.4	100	12.2	13.5	197	25	0.7	1.6	17.5	10	22	138	5.9	7.36	111	150	2	34	15	1	0	1	1	0	1	0	0	1	1	1	0	0	0	0	0	0	0	0	0	0	1	0	0
86	M	Other	Other	70	54	103	35.3889	96	17.8	14	312	34	1.6	1.2	12.8	16	23	134	5.1	7.38	105	171	3	42	15	1	0	1	1	0	1	4	1	1	1	1	0	0	0	0	0	1	0	0	0	0	1	0	0
84	M	White	Medicare	89	51	107	35.7	100	6.4	14.6	77	20	1.8	1.6	16.7	38	22	137	4.4	7.52	110	192	4	52	15	1	0	1	0	1	1	5	1	0	1	0	1	0	0	0	0	1	0	0	0	0	1	0	0
63	M	White	Other	62	47	84	36.3333	100	14.7	12.6	148	32.1	0.6	1.2	13.3	9	23	136	3.9	7.28	110	157	3	46	15	1	0	1	0	0	0	2	1	0	1	1	0	0	0	0	0	1	0	0	0	0	0	0	0
77	M	White	Medicare	77	53	111	36.8889	96	10.4	13.6	243	38.4	1.1	1.1	12.5	22	24	138	4.1	7.31	103	162	4	29	15	0	0	0	1	1	1	1	1	0	1	1	0	0	0	0	0	0	0	0	0	0	0	0	0
55	M	White	Other	93	68	111	36.5556	96	9	13.4	105	29	0.9	1.4	15.8	14	21	136	5.1	7.36	107	150	2	24	15	1	0	0	1	0	1	4	0	0	1	1	0	0	0	0	0	1	0	0	0	0	0	0	0
70	F	White	Medicare	80	80	125	36.3889	100	10.5	13.3	156	37	0.7	1.4	15.7	16	22	143	4	7.38	107	125	2	47	15	1	0	1	1	0	1	0	1	0	1	1	0	0	0	0	0	1	0	0	0	0	1	0	0
77	M	White	Medicare	85	37	84	37.2222	100	10.8	12.1	130	26	0.7	1.4	15.1	18	26	133	5.4	7.42	104	156	4	57	3	1	0	0	1	1	1	4	0	1	1	0	0	0	0	0	0	1	0	0	0	0	1	0	0
67	M	White	Medicare	99	51	113	36.6	100	8.2	13.8	89	28	0.8	1.7	18.6	32	23	136	6.2	7.49	110	182	5	48	15	1	0	0	1	1	1	9	0	1	1	0	0	0	0	0	0	1	0	0	0	0	1	0	0
75	M	White	Other	72	47	109	35.1	100	8.8	13	129	26	1.2	1.2	13.5	20	24	135	5.6	7.41	105	154	3	35	15	1	0	0	0	0	1	5	0	0	1	0	1	0	0	0	0	1	0	0	0	0	1	0	0
67	F	White	Medicare	94	79	142	36.3889	100	17.7	13.1	195	43	0.6	1.5	16.3	14	24	137	3.8	7.42	103	119	3	32	15	1	0	0	1	0	0	2	1	0	1	0	0	0	0	0	0	1	0	0	0	0	1	0	0
62	M	White	Other	62	88	147	35.9444	97	8.2	13.2	197	43.1	0.8	1.2	13.8	20	27	136	3.6	7.41	99	152	2	27	15	1	0	0	0	0	1	0	0	0	1	1	0	0	0	0	0	0	0	0	0	0	1	0	0
64	F	White	Medicare	84	71	148	36.6	100	8.7	14.8	126	25	0.7	1.2	12.8	9	24	135	5.2	7.29	108	163	4	42	15	1	0	0	0	1	1	4	0	1	1	1	0	0	1	0	0	1	0	0	0	0	1	0	0
67	M	White	Medicare	53	57	116	36.3889	96	11	12.2	159	44	1	1.6	17.6	19	23	139	4.1	7.38	109	163	1	36	15	1	0	1	0	0	0	3	1	0	1	1	0	0	0	0	0	1	0	0	0	0	0	0	0
63	F	White	Medicare	69	68	137	36.6111	100	11.8	13.3	148	26	0.5	1.7	18.6	11	19	133	5.5	7.35	109	151	2	36	15	1	0	0	0	0	0	3	0	0	1	1	0	0	0	0	0	1	0	0	0	0	1	0	0
84	M	Other	Other	98	60	96	36.2	97	15.7	14.2	79	32	1.6	1.7	18.4	19	17	137	4.7	7.37	112	152	4	43	15	1	0	1	0	0	0	6	1	0	1	0	1	0	0	0	0	1	0	0	0	0	0	0	0
68	M	Other	Medicare	94	53	93	36.7	100	13.3	13	265	29	1.5	1.6	17.1	29	23	132	5.6	7.39	104	173	5	32	15	1	0	0	1	1	1	6	0	1	1	0	0	0	0	0	0	1	0	0	0	0	1	0	0
75	F	White	Other	71	65	132	36.1	100	6.9	13.9	121	25	0.4	1.1	13.3	11	24	135	4.1	7.47	106	152	2	55	3	1	0	0	0	0	1	7	0	0	1	1	0	0	0	0	0	0	0	0	0	0	1	0	0
64	M	White	Other	90	58	94	36.6667	100	6.1	14.7	144	23	0.9	1.5	15.9	26	22	131	4.9	7.37	107	160	4	37	15	1	0	1	1	0	1	1	0	1	1	1	0	0	0	0	0	1	0	0	0	0	1	0	0
63	M	White	Other	73	54	99	36.4444	100	21.3	13.5	145	25.2	1.1	1.3	13.7	22	22	139	3.8	7.19	112	202	2	37	15	1	0	0	0	0	0	5	0	0	1	1	0	0	0	0	0	1	0	0	0	0	0	0	0
79	M	White	Medicare	84	54	124	36.6111	100	14.3	13.9	110	26	0.8	1.3	15	15	24	135	5	7.52	111	196	2	68	3	1	0	1	0	1	1	6	0	1	1	1	0	0	0	0	0	1	0	0	0	0	1	0	0
72	F	White	Medicare	90	50	102	36.5556	100	8.6	14	118	24	0.5	1.6	17.5	13	19	129	5.6	7.44	105	152	2	33	15	1	0	0	0	0	0	2	1	0	1	1	0	0	0	0	0	1	0	0	0	0	1	0	0
54	M	White	Other	79	51	89	37	100	15.1	13.1	137	26	0.6	1.5	16.6	14	24	135	4.3	7.4	108	84	3	18	15	1	0	0	1	0	0	3	0	0	1	0	0	0	0	0	0	1	0	0	0	0	1	0	0
70	M	White	Medicare	62	46	99	35.3	100	15	15.5	138	22	1.3	1.4	15.6	24	20	132	4.6	7.36	107	150	4	36	15	1	0	0	0	0	0	5	0	0	1	0	1	0	0	0	0	1	0	0	0	0	1	0	0
45	M	White	Other	78	43	97	36	100	21.4	12.4	144	31	0.8	1.4	15.6	13	23	134	4.6	7.34	110	197	3	29	15	1	0	1	0	0	0	2	0	0	1	1	0	0	0	0	0	1	0	0	0	0	0	0	0
51	F	Other	Other	60	60	123	36.3889	100	5.5	13.2	110	24	0.5	1.5	15.9	12	21	137	5.6	7.43	110	115	2	22	15	1	0	0	1	0	0	3	1	0	1	1	0	0	0	0	0	1	0	0	0	0	0	0	0
50	M	White	Medicare	84	60	117	35.6	86	19.2	14.6	230	19	3.8	1.3	13.8	54	23	139	5.2	7.38	112	98	7	51	15	1	0	0	0	1	1	0	0	0	1	0	1	0	1	0	0	1	0	0	0	0	1	0	0
54	M	White	Medicare	85	59	127	36.7222	98	11.3	11.6	153	26	0.7	1.3	14.1	11	22	136	4.6	7.52	109	157	4	17	15	1	0	0	0	0	0	0	0	0	1	0	1	0	0	0	0	1	0	0	0	0	0	0	0
50	M	White	Other	80	47	82	36.1	100	12.3	15.9	195	31	2	1.9	21.1	44	18	136	5.2	7.3	113	196	5	40	15	1	0	0	0	1	0	3	0	0	1	0	1	0	0	0	0	0	0	0	0	0	1	0	0
52	M	White	Other	83	47	90	36.7	100	28.6	15.9	415	26	0.6	1.3	14.6	19	24	133	4.9	7.31	102	109	3	24	15	1	0	0	0	1	0	1	0	0	1	0	0	1	0	0	0	1	0	0	0	0	1	0	0
60	M	White	Other	87	64	132	36.3	98	27.1	13.9	292	28	0.8	1.1	13.3	15	22	138	6.2	7.39	111	174	1	25	15	1	0	0	0	0	1	0	1	1	1	1	0	0	0	0	0	1	0	0	0	0	0	0	0
66	F	Other	Medicare	63	68	122	35.6	100	7.3	12	101	37	0.5	1.4	15.6	12	24	138	3.4	7.47	104	127	2	33	15	1	0	1	1	0	0	1	0	0	1	1	0	0	0	0	0	0	0	0	0	0	1	0	0
81	M	White	Other	81	58	131	36	100	13.2	13.8	246	36	1.2	1.5	16.4	39	24	134	4.8	7.31	99	135	8	74	3	1	0	0	1	1	1	2	1	0	1	0	1	0	0	0	0	0	0	0	0	0	1	0	0
75	M	White	Other	80	61	135	36.3333	97	17.4	12.8	154	37	0.8	1.4	15.1	17	23	138	4.2	7.38	105	112	2	38	15	1	0	0	0	0	0	4	0	0	1	1	0	0	0	0	0	1	0	0	0	0	0	0	0
67	M	White	Medicare	91	77	137	37.3	100	12.3	17	215	28.7	1.9	1.2	14.4	32	26	137	4.5	7.44	106	137	5	63	3	1	0	0	1	0	1	1	1	1	1	0	1	0	0	0	0	0	0	0	0	0	1	0	0
71	M	Other	Medicare	93	63	117	36.2	100	16.5	12.9	201	38	1	1.7	18.9	12	24	137	4.1	7.41	103	122	1	60	3	1	0	0	0	0	1	2	0	1	1	1	0	0	0	0	0	0	0	0	0	0	1	0	0
74	M	White	Medicare	80	49	102	36.4	97	12.5	13	97	30	0.8	1.2	13.6	17	20	134	4.7	7.43	106	99	3	35	15	1	0	0	1	0	0	3	1	0	1	1	0	0	0	0	0	1	0	0	0	0	1	0	0
66	F	White	Other	80	60	105	37.0556	98	11.9	13.3	237	36	0.4	1.3	14.5	12	25	138	3.6	7.46	109	168	2	29	15	1	0	0	0	0	0	0	0	0	1	1	0	0	0	0	0	1	0	0	0	0	0	0	0
62	M	White	Other	65	52	110	36.5556	100	10.5	13.1	152	31	1.2	1.2	13.3	26	23	135	4.6	7.39	103	143	2	25	15	1	0	0	0	0	0	4	0	0	1	1	0	0	0	0	0	1	0	0	0	0	1	0	0
60	F	White	Other	67	56	111	35.7	98	10.3	12.9	176	24	0.4	1.4	15	9	24	136	4.7	7.47	107	138	3	27	15	1	0	0	1	0	0	0	0	1	1	1	0	0	0	0	0	1	0	0	0	0	0	0	0
75	M	White	Other	80	67	141	36.4444	100	6.7	14.5	82	25.7	0.8	1.8	19.4	17	21	135	4.1	7.37	110	158	1	29	15	1	0	0	0	0	0	4	0	0	1	1	0	0	0	0	0	1	0	0	0	0	1	0	0
76	M	White	Other	84	53	113	36.7778	98	9.1	13.7	235	37.3	1.1	1.2	13.4	14	27	137	4.6	7.4	99	175	4	31	15	0	0	0	0	0	0	1	0	0	1	0	1	0	0	0	0	0	0	0	0	0	0	0	0
74	F	Other	Medicare	78	57	123	35	100	11	15	142	22	1	1.6	17.5	26	22	134	4.7	7.39	106	195	3	60	3	1	0	0	1	0	1	5	0	0	1	1	0	0	1	0	0	1	0	0	0	0	1	0	0
74	F	Other	Medicare	72	58	119	36.1	100	12.8	14.4	179	20	0.6	1.3	14.6	11	22	135	3	7.53	104	163	3	60	3	1	0	1	1	0	1	0	0	0	1	1	0	0	0	0	0	1	0	0	0	0	1	0	0
57	M	White	Other	80	57	121	37.1111	100	9.2	13.1	145	30	1.1	1.1	12.2	32	25	134	4.5	7.39	101	64	1	28	15	1	0	0	0	0	1	1	0	1	1	1	0	0	0	0	0	1	0	0	0	0	1	0	0
60	M	White	Other	85	61	117	36.4444	100	12.6	12.8	127	29	0.7	1.8	20.2	9	23	132	4.6	7.39	106	194	1	66	15	1	0	0	0	0	0	4	1	0	1	1	0	0	0	0	0	1	0	0	0	0	1	0	0
56	M	White	Other	101	89	196	36.4444	100	15.3	13.1	114	29	0.8	1.4	15.7	15	25	136	5.3	7.42	106	228	3	29	15	1	0	1	1	0	0	4	0	1	1	1	0	0	0	0	0	0	0	0	0	0	1	0	0
76	M	White	Medicare	120	44	114	36.8333	100	25.3	15.3	276	37	1.4	1.4	15.6	19	24	136	4	7.42	91	126	6	47	15	1	0	1	1	1	0	4	0	1	1	0	1	0	0	0	0	1	0	0	0	0	1	0	0
68	F	White	Medicare	83	44	81	35.6	100	11.4	12.9	103	24.8	1.4	1.4	15.7	27	21	138	4.5	7.33	108	182	6	41	15	1	0	0	1	0	0	4	1	0	1	0	1	0	0	0	1	1	0	0	0	0	0	0	0
72	M	White	Medicare	75	59	122	35.9444	100	11.9	15.6	223	34.8	7	1.1	13.3	41	25	137	5.3	7.41	105	138	3	48	15	1	0	0	0	0	1	7	1	1	1	0	0	0	0	1	0	0	0	0	0	0	0	0	0
67	M	White	Other	88	65	121	36.8889	100	7.7	12.8	126	36	0.8	1.7	18.3	16	25	136	3.5	7.38	102	132	1	32	15	1	0	0	0	0	0	3	0	1	1	1	0	0	0	0	0	1	0	0	0	0	0	0	0
74	M	White	Medicare	70	59	105	36.3889	100	8.2	12.6	109	26	0.8	1.6	17.8	16	22	135	4.4	7.46	105	144	3	34	15	1	0	0	0	0	0	3	0	1	1	1	0	0	0	0	0	1	0	0	0	0	0	0	0
64	M	Other	Other	88	61	111	35.1111	100	7.4	14.3	115	27	1.1	1.6	16.9	15	23	134	4.7	7.44	105	203	2	36	15	1	0	0	0	0	0	2	0	0	1	1	0	0	0	0	0	1	0	0	0	0	1	0	0
68	M	White	Medicare	84	75	125	36.5	98	7.5	15.2	209	40.7	1.2	1.2	13.2	22	24	140	4	7.42	104	105	3	30	15	0	0	0	1	1	0	0	0	0	1	1	0	0	0	0	0	1	0	0	0	0	0	0	0
62	M	Other	Other	80	71	113	37.6111	100	10.8	13.4	152	37	1	1.2	13.7	17	25	140	3.5	7.33	110	172	2	36	15	1	0	1	0	0	1	4	0	1	1	0	0	0	0	0	0	1	0	0	0	0	0	0	0
72	M	Other	Other	80	61	120	36.7222	94	12.6	14.2	147	33	1.2	1.4	15.2	24	22	135	4.2	7.32	107	151	1	30	15	0	0	1	0	0	0	5	1	0	1	1	0	0	0	0	0	1	0	0	0	0	0	0	0
74	M	White	Other	85	51	120	37.1111	100	27	16.7	133	25	0.9	1.4	14.9	13	22	133	5.1	7.41	110	179	2	42	15	1	0	0	1	0	0	2	0	0	1	0	0	0	0	0	0	1	0	0	0	0	0	0	0
77	M	Other	Medicare	95	43	101	36.7222	96	21.4	16	119	35	2.5	2.1	21.9	11	26	139	4	7.45	95	91	4	51	15	1	0	0	0	0	1	6	0	0	1	0	0	0	0	1	0	0	0	0	0	0	1	0	0
75	M	Other	Medicare	100	85	151	36.5	95	11	20.2	362	27.8	9.2	1.6	16.8	72	26	137	4.8	7.51	92	141	6	51	15	1	1	0	1	1	0	4	1	1	1	0	0	0	0	1	0	1	0	0	0	0	1	0	0
79	F	White	Medicare	88	53	123	36.1667	97	13.9	15.6	173	21	0.9	1.4	14.6	18	24	134	5	7.46	108	134	3	31	15	1	0	0	0	0	1	0	1	1	1	1	0	0	0	0	0	1	0	0	0	0	1	0	0
68	M	White	Medicare	67	46	120	36.3333	100	8.2	12.7	72	23	0.6	1.7	18.2	18	21	135	5.4	7.46	112	144	1	30	15	1	0	0	0	0	0	4	1	0	1	1	0	0	0	0	0	1	0	0	0	0	0	0	0
57	F	White	Other	61	45	94	36.4444	100	5.7	13.5	139	37	0.5	1.4	15	12	22	136	4	7.35	108	172	2	29	15	1	0	1	0	0	0	3	0	0	1	1	0	0	0	0	0	1	0	0	0	0	1	0	0
65	F	White	Medicare	88	43	108	36.8	100	8.3	15	146	23	0.8	1.3	15.1	15	26	135	4.7	7.36	105	123	3	27	15	1	0	0	0	0	1	4	0	1	1	1	0	0	0	0	0	0	0	0	0	0	1	0	0
72	M	White	Medicare	80	80	155	36.3	100	13	12.6	147	28	1	1.5	16	16	21	140	4.9	7.39	111	171	5	25	15	1	0	0	0	1	0	6	0	1	1	1	0	1	0	0	0	1	0	0	0	0	0	0	0
66	M	White	Other	81	58	92	35	100	12.1	12.7	178	30	1.2	1.3	14.2	22	21	133	5	7.31	111	144	4	31	15	1	0	1	0	0	1	2	0	0	1	0	1	0	1	0	0	1	0	0	0	0	1	0	0
71	M	White	Medicare	82	57	101	36.7778	99	17.4	13.9	167	33	1	1.4	15.6	19	21	134	5	7.43	109	179	1	34	15	1	0	0	0	0	0	0	0	1	1	1	0	0	0	0	0	1	0	0	0	0	0	0	0
58	M	Other	Other	80	58	91	36.3889	92	5.1	12.5	104	27	1.4	1.5	16.6	22	22	132	5.2	7.44	111	162	3	32	15	1	0	0	1	1	0	6	0	0	1	0	0	0	0	0	0	1	0	0	0	0	1	0	0
68	F	White	Other	83	50	109	36.5	98	16	15.2	245	30	0.7	1.3	14.5	14	24	137	4.5	7.41	107	327	2	31	15	1	0	0	0	0	1	1	0	1	1	1	0	0	0	0	0	1	0	0	0	0	0	0	0
57	F	White	Other	84	59	98	37.2222	95	11.7	12.9	214	28.1	2	1.2	13.1	62	20	139	4.5	7.29	106	177	5	27	15	0	1	0	1	1	1	1	0	0	1	0	1	0	0	0	0	0	0	0	0	0	0	0	0
62	M	Other	Other	87	44	102	36.7222	98	27.2	12.7	229	47	1	1.4	15.1	17	20	136	4	7.35	103	128	2	40	15	1	0	1	1	0	0	1	1	0	1	1	0	0	0	0	0	1	0	0	0	0	0	0	0
62	M	White	Other	73	58	113	36.6111	100	9.3	14.4	137	31.7	1.2	1.4	15.5	22	27	135	3.9	7.43	104	132	4	23	15	1	0	0	1	0	1	2	0	1	1	0	1	0	0	0	0	1	0	0	0	0	1	0	0
76	M	White	Medicare	83	59	123	36	100	15.9	14	130	28	0.8	1.4	14.9	15	22	136	4.7	7.45	113	160	1	16	15	1	0	0	0	0	1	3	0	0	1	1	0	0	0	0	0	1	0	0	0	0	1	0	0
74	F	Other	Medicare	80	58	108	35.7	100	11.9	13.6	126	23.8	1.2	1.3	15.3	19	20	137	4.5	7.31	112	182	2	30	15	1	0	0	0	0	1	4	0	1	1	1	0	0	1	0	0	1	0	0	0	0	0	0	0
59	M	White	Other	80	58	109	37.2222	100	14.1	13.1	207	23	5.4	1.4	15.3	62	20	131	6.8	7.29	107	116	4	41	15	1	0	0	0	0	0	3	0	0	1	0	1	0	0	1	0	1	0	0	0	0	1	0	0
72	F	Other	Medicaid	80	51	106	37	100	8.6	12.9	248	23	1	1.1	13.5	22	25	134	4.7	7.35	106	144	3	34	15	1	0	0	0	0	1	2	0	0	1	1	1	0	0	0	0	1	0	0	0	0	1	0	0
70	M	Other	Medicare	88	49	89	36.6667	100	12.8	12.1	79	37	0.8	1.4	15.4	16	24	137	3.7	7.36	106	159	3	36	15	1	0	1	1	0	0	3	1	0	1	1	0	0	0	0	0	1	0	0	0	0	1	0	0
68	M	White	Other	80	72	109	36.8889	100	11	12.6	118	33	0.7	1.4	15.2	12	22	135	4.3	7.41	108	168	1	53	3	1	0	0	0	0	0	1	0	0	1	1	0	0	0	0	0	1	0	0	0	0	1	0	0
77	M	White	Medicare	80	43	80	36.2	100	31.8	14.1	295	27	1.1	1.3	13.9	22	19	132	3.6	7.28	105	202	2	50	15	1	0	0	1	0	1	4	1	1	1	1	0	0	0	0	0	1	1	0	0	0	1	0	0
72	M	White	Medicare	80	52	91	36	98	13.5	13.9	154	41	0.8	1.2	13.6	13	23	140	3.6	7.36	103	128	3	41	15	1	0	0	0	1	0	4	0	0	1	0	0	0	0	0	0	1	0	0	0	0	0	0	0
68	M	White	Medicare	80	56	104	36.5	98	15.6	13.8	163	32.1	1	1.3	15.1	21	24	135	4.9	7.35	104	167	4	38	15	1	0	0	0	1	1	4	1	1	1	0	0	0	0	0	0	0	0	0	0	0	1	0	0
62	M	Other	Other	80	82	131	35.5	100	6.9	14.3	123	28	1.9	1.5	16.5	42	22	131	4.4	7.45	105	154	6	33	15	0	0	1	0	1	0	3	1	0	1	0	1	0	0	0	0	1	0	0	0	0	1	0	0
83	M	White	Medicare	87	69	150	36.1	100	10.4	13.7	125	40	0.9	1.6	17.5	17	22	139	4.2	7.36	104	75	3	40	15	1	0	0	1	1	1	4	0	0	1	1	0	0	0	0	0	1	0	0	0	0	0	0	0
77	M	White	Medicare	88	45	121	36.4444	95	24.8	14	166	30	1.1	1.5	16.3	22	22	133	4.5	7.4	102	215	4	48	15	1	0	0	0	1	0	3	1	0	1	0	0	0	0	0	0	1	0	0	0	0	1	0	0
78	M	White	Medicare	83	52	105	35.8333	100	11.7	13.5	213	25	1	1.6	17.8	15	22	129	4.5	7.37	100	172	2	39	15	1	0	0	1	0	0	1	1	0	1	1	0	0	0	0	0	1	0	0	0	0	1	0	0
77	M	White	Medicare	117	67	150	37.3333	94	8.2	14.6	99	42.6	1.6	3.9	36.6	36	29	131	3.3	7.37	92	296	5	33	15	0	0	0	1	1	1	0	1	1	1	0	1	0	0	0	0	1	0	0	0	0	1	0	0
84	M	White	Medicare	81	48	81	36.2222	100	12.4	13.5	250	27	0.9	1.2	14.2	19	23	132	4.9	7.44	104	122	2	57	3	1	0	0	1	0	1	1	0	1	1	1	0	0	0	0	0	0	0	0	0	0	1	0	0
73	M	Other	Medicare	80	64	105	36.5	98	11.7	13.8	204	34	0.9	1.3	13.6	12	22	138	5.1	7.36	108	207	4	36	15	1	0	1	1	1	0	0	0	0	1	0	0	0	0	0	0	1	0	0	0	0	0	0	0
48	F	Other	Other	84	74	138	36.5556	100	8.1	16.8	235	18	0.3	1.1	11.6	6	17	134	4.7	7.43	108	198	3	44	3	1	0	0	1	0	1	0	0	0	1	1	0	0	0	0	0	1	0	0	0	0	1	0	0
48	M	White	Other	74	57	111	37.0556	100	15.6	13.6	174	34	0.7	1.2	13.3	21	26	133	4.6	7.39	100	199	1	20	15	1	0	0	0	0	0	0	0	1	1	1	0	0	0	0	0	1	0	0	0	0	0	0	0
52	M	Other	Other	85	59	134	36.5	100	16.1	12.4	172	34.7	0.8	1.2	13.4	11	23	141	4.2	7.33	107	182	2	29	15	1	0	1	1	0	0	5	0	1	1	1	0	0	0	0	0	1	0	0	0	0	1	0	0
73	M	Other	Medicaid	80	52	113	36.3889	100	7.6	13.7	88	17	1.7	1.5	16	41	21	131	6.1	7.36	109	187	6	40	15	1	0	0	1	0	0	3	0	1	1	0	1	0	0	0	0	1	0	0	0	0	1	0	0
58	M	White	Medicaid	105	87	145	36.7222	95	9	14.7	153	40.5	1.6	1.3	14.7	22	25	140	4.2	7.4	105	127	2	24	15	0	0	0	0	1	1	0	0	0	1	0	0	0	0	0	0	0	0	0	0	0	0	0	0
68	M	Other	Medicare	80	47	98	35.6	100	13.6	14.1	135	29	0.8	1.3	14.9	9	25	137	4.6	7.38	102	155	2	23	15	1	1	0	0	0	1	4	0	0	1	1	0	0	0	0	0	0	0	0	0	0	1	0	0
73	M	White	Medicare	79	68	131	36.4	100	11.8	13.8	220	22	1	1.5	16.6	18	26	132	4.4	7.45	101	195	3	33	15	1	0	0	0	0	1	1	1	0	1	1	0	1	0	0	0	0	0	0	0	0	1	0	0
66	M	White	Medicare	78	54	115	36.3889	99	17.5	13.6	202	32	1	1.3	14	13	20	138	5.6	7.36	108	196	3	60	3	1	0	0	1	0	0	6	0	0	1	0	0	0	0	0	0	1	0	0	0	0	1	0	0
67	F	Other	Medicare	90	77	128	36.4	100	27.9	15.9	191	27	0.7	1.2	14.1	10	26	142	2.5	7.42	105	52	2	38	15	1	1	1	0	0	1	1	1	1	1	1	0	0	0	0	0	1	0	0	0	0	1	0	0
56	M	White	Other	62	54	138	36.8333	100	6.4	12.4	134	44	0.7	1.3	14.3	13	24	135	3.9	7.43	103	66	2	29	15	1	0	1	1	0	1	0	0	1	1	1	0	0	0	0	0	1	0	0	0	0	1	0	0
60	M	White	Medicare	72	58	91	36.4	97	23	12.2	152	41	1.2	1.2	13.5	17	24	133	4.3	7.41	105	138	5	48	15	1	0	1	1	0	0	7	0	1	1	1	0	0	0	0	0	1	0	0	0	0	1	0	0
52	M	White	Other	92	71	127	36.2778	100	10.7	14.6	231	24	0.6	1.1	12.4	11	24	135	4.8	7.32	109	234	1	37	6	1	0	0	0	0	1	2	0	1	1	1	0	0	1	0	0	1	0	0	0	0	0	0	0
67	M	White	Other	90	59	130	36.5	98	10.8	14.5	128	45	0.7	1.4	15.6	12	20	134	4	7.37	104	124	3	34	15	1	0	0	1	0	0	5	1	0	1	1	0	0	0	0	0	1	0	0	0	0	1	0	0
79	M	Other	Other	98	61	111	36.8333	87	14	12.1	223	31.6	1.8	1	11.2	49	17	139	4.5	7.28	109	205	5	55	15	1	1	1	1	1	0	1	1	1	1	1	0	0	0	0	0	1	0	0	0	0	1	0	0
69	M	White	Medicare	91	44	89	35.8	97	5.9	16.5	105	24	1.7	1.5	16.9	37	24	135	4.3	7.45	110	105	7	45	15	1	0	0	1	1	1	5	0	0	1	0	1	0	0	0	0	1	0	0	0	0	1	0	0
84	F	White	Other	80	50	100	36.3889	100	8.5	15.7	295	22	0.8	1.8	19.8	23	17	141	3.5	7.4	111	75	3	41	15	1	0	0	0	1	1	1	0	1	1	1	0	0	0	0	0	1	0	0	0	0	0	0	0
68	M	White	Other	85	50	122	36.4444	96	22.8	14.2	162	40	0.8	1.5	16	14	19	137	3.8	7.35	104	143	3	20	15	1	0	0	0	0	0	5	1	0	1	1	0	0	0	0	0	1	0	0	0	0	0	0	0
67	M	Other	Medicare	80	64	139	36.2	100	24.9	13.8	241	32	1	1.4	15.7	19	19	136	4.8	7.41	112	239	2	64	15	1	0	1	0	1	0	7	1	1	1	0	0	0	0	0	0	1	0	0	0	0	1	0	0
83	M	White	Medicare	92	53	110	36.4444	98	6.9	13.8	118	23.5	0.8	1.5	16.6	17	18	136	5.4	7.29	115	242	3	43	15	1	0	0	1	1	0	4	0	0	1	0	0	0	0	0	0	1	0	0	0	0	0	0	0
60	M	White	Medicare	52	50	102	36.1111	99	6.6	13.2	171	37.6	1.1	1.5	16.7	22	25	136	3.9	7.36	102	242	1	25	15	1	0	0	0	0	1	1	0	0	1	1	0	0	1	0	0	0	0	0	0	0	1	0	0
83	M	Other	Other	71	62	115	36.4444	100	8.7	12.2	81	38	1.1	1.8	19.8	24	20	131	4	7.45	101	174	4	34	15	1	0	0	1	0	0	4	0	0	1	0	1	0	0	0	0	1	0	0	0	0	1	0	0
61	M	Other	Other	99	68	128	35.2	100	8.1	12.7	99	26	0.8	2.1	23.1	10	21	134	4.3	7.4	107	181	3	25	15	1	0	0	1	0	0	4	0	1	1	1	0	0	0	0	0	1	0	0	0	0	1	0	0
87	M	White	Other	80	59	123	34.9444	100	8.8	14.8	94	31	0.7	1.4	15.2	19	23	137	4.4	7.44	107	114	2	39	15	1	0	1	0	0	0	3	1	0	1	1	0	0	0	0	0	1	0	0	0	0	1	0	0
57	M	White	Other	80	62	118	36	99	19.3	14.6	108	36	1.3	1.3	13.8	22	20	135	5	7.34	107	117	6	31	15	1	0	1	1	1	0	4	0	0	1	0	1	1	0	0	0	1	0	0	0	0	1	0	0
64	M	Other	Other	84	66	120	36.9444	99	15.6	13.1	196	33	0.7	1.2	13	25	24	133	4.4	7.34	108	177	2	25	15	1	0	0	1	0	0	2	0	0	1	1	0	0	0	0	0	1	0	0	0	0	1	0	0
76	M	White	Medicare	83	41	94	36.4	99	9.9	13.6	234	26	1.1	1.2	14.1	23	23	137	4.7	7.29	107	236	1	40	15	1	0	0	0	0	1	7	0	1	1	1	0	0	0	0	0	1	0	0	0	0	0	0	0
72	F	Other	Other	90	70	126	36.6	97	18.8	14.1	215	23	1.2	1.3	14.6	27	24	135	4.3	7.46	106	150	5	40	15	1	0	0	0	0	1	0	0	1	1	0	1	1	0	0	0	1	0	0	0	0	0	0	0
61	F	White	Other	94	67	115	35.5	100	8.7	13	131	23	0.5	1.2	13.5	9	24	138	4.8	7.54	102	127	1	33	15	1	0	1	0	0	1	1	0	1	1	0	0	0	0	0	0	1	0	0	0	0	0	0	0
55	F	Other	Other	78	61	108	36.2222	100	10.3	14.1	178	23	0.6	1.4	15.6	19	27	139	4.5	7.57	104	200	1	15	15	1	0	0	0	0	1	0	0	1	1	1	0	0	0	0	0	1	0	0	0	0	0	0	0
69	M	Other	Medicare	68	48	89	36.4	100	8.9	14.6	109	29	6.2	1.7	17.9	74	23	126	4.4	7.37	90	120	5	40	15	1	0	0	1	0	1	2	1	0	1	0	0	0	0	1	0	1	0	0	0	0	1	0	0
77	M	White	Medicare	95	62	153	36.9444	100	6.2	15	170	34	3.6	1.3	15	20	24	137	4.2	7.46	98	83	6	46	15	1	0	0	1	1	1	5	0	0	1	0	0	0	0	1	0	1	0	0	0	0	1	0	0
58	M	White	Other	103	72	137	37.3889	97	23.3	14.2	226	29	0.8	1.4	14.7	14	26	138	4.8	7.34	106	230	1	23	15	1	0	0	0	0	1	5	0	1	1	1	0	0	0	0	0	1	0	0	0	0	0	0	0
76	F	Other	Medicare	60	42	84	37.0556	100	15.4	14.4	103	24	0.5	1.5	16.7	16	24	137	5	7.44	115	214	4	64	3	1	0	1	0	1	1	5	0	1	1	1	0	0	0	0	0	1	0	0	0	0	1	0	0
55	M	Other	Other	69	66	125	36.3333	100	11.2	15.9	137	26.8	1.4	1.4	15.2	25	22	135	5.5	7.27	105	184	1	31	15	1	0	1	0	0	0	5	0	0	1	1	0	0	0	0	0	1	0	0	0	0	1	0	0
80	M	White	Medicare	94	52	103	36.5	96	11.2	15.4	172	24	0.9	1.6	17.9	27	22	128	4.5	7.34	103	160	5	38	15	1	0	0	0	1	1	7	0	0	1	1	1	0	0	0	0	0	0	0	0	0	1	0	0
61	M	White	Medicaid	87	72	133	36.4	100	12.8	13.5	140	21	0.8	1.2	14	17	24	136	4.5	7.59	109	164	3	29	15	1	0	0	1	0	1	2	0	0	1	1	0	0	0	0	0	0	0	0	0	0	1	0	0
82	F	White	Medicare	89	31	149	36.1	100	11.6	14.3	115	18	0.9	1.5	16.5	13	20	136	4.3	7.48	110	134	2	38	15	1	0	0	0	1	1	5	0	1	1	1	0	0	0	0	0	1	0	0	0	0	1	0	0
57	M	White	Other	80	51	96	36.2778	95	16.4	14	182	29	0.9	1	12.3	10	31	139	4.3	7.47	104	151	2	48	14	1	0	0	0	0	1	2	1	1	1	1	0	0	0	0	0	1	0	0	0	0	0	0	0
48	M	Other	Other	55	60	77	35.7222	95	17	12.3	143	39.9	1.2	1.2	13.4	17	21	133	5.3	7.26	102	229	4	39	15	1	0	1	1	1	0	2	1	0	1	0	0	0	0	0	0	1	0	0	0	0	1	0	0
81	M	White	Medicare	79	81	161	37.1111	99	14	12.8	239	33.9	1.5	1.1	11.8	27	24	135	5	7.38	99	222	5	36	15	0	0	0	1	0	1	2	0	1	1	0	1	0	0	0	0	0	0	0	0	0	0	0	0
58	M	White	Other	69	51	113	36.5	98	16.4	12.2	129	36	2.1	1.3	14.3	27	24	137	4.6	7.29	111	159	6	22	15	1	0	1	1	0	0	4	0	0	1	0	1	0	0	0	0	1	0	0	0	0	0	0	0
59	M	Other	Other	83	60	115	36.3889	100	16.8	12.9	146	38.9	0.7	1.2	13.2	11	26	140	3.6	7.33	108	160	3	27	15	1	0	1	1	0	0	3	0	0	1	1	0	0	0	0	0	1	0	0	0	0	1	0	0
69	M	White	Medicare	80	50	100	36.5	99	11.8	15.9	145	25	1.9	1.4	15.5	46	21	135	5.8	7.36	109	212	6	42	15	1	0	1	1	1	0	6	0	0	1	0	1	0	0	0	0	1	0	0	0	0	1	0	0
77	M	White	Other	63	53	128	36.5	100	7.2	15.5	149	36	2.7	1.1	12.8	42	24	139	4.8	7.47	104	136	6	30	15	0	0	0	1	1	1	0	1	0	1	0	1	0	0	0	0	0	0	0	0	0	0	0	0
59	M	Other	Other	90	59	110	36.0556	100	6.1	14	196	24.5	0.7	1.3	14.8	9	24	138	3.9	7.35	110	136	2	23	15	1	0	0	1	0	1	0	0	1	1	1	0	0	0	0	0	1	0	0	0	0	0	0	0
63	M	Other	Medicare	90	53	90	36.1	100	9.5	14.3	174	24	1.1	1.4	15.1	18	25	136	4.7	7.39	106	82	5	36	15	1	0	0	1	1	1	3	0	1	1	0	0	0	0	0	0	1	0	0	0	0	1	0	0
64	F	Other	Other	88	71	130	36.5556	100	20.1	11.7	210	34	0.7	1.7	18.4	10	20	134	3.9	7.45	101	145	3	35	15	1	0	0	1	0	0	0	0	0	1	1	0	0	0	0	0	1	0	0	0	0	1	0	0
73	M	White	Other	78	56	128	36.1111	100	11.5	13.4	108	27	0.9	1.4	15.8	18	22	138	5.3	7.4	110	213	1	41	15	1	0	0	0	0	0	2	0	0	1	1	0	0	0	0	0	1	0	0	0	0	0	0	0
62	M	Other	Medicaid	80	52	133	36.2	100	8.8	16.6	118	18	4.6	1.4	15.8	32	27	133	5.1	7.44	102	101	5	49	15	1	0	0	1	0	1	8	0	0	1	0	0	0	0	1	0	0	0	0	0	0	0	0	0
59	F	White	Other	70	45	94	35.3	100	11	13.5	135	26	0.8	1.3	13.9	26	20	133	6.4	7.42	110	232	2	20	15	1	0	0	1	0	1	2	0	1	1	1	0	0	0	0	0	1	0	0	0	0	0	0	0
78	F	White	Medicare	108	62	134	37.3333	91	27.6	23.7	809	25.6	1.1	1.1	12.3	22	21	133	5.1	7.27	95	86	9	43	15	1	0	0	1	1	0	1	0	0	1	0	1	0	0	0	1	0	0	0	0	0	0	0	0
71	M	White	Other	88	50	102	36.6667	100	11.8	13.2	229	27	1	1.4	15.6	23	24	134	5.6	7.44	103	187	4	28	15	1	0	0	0	1	1	3	1	1	1	1	0	0	0	0	0	1	0	0	0	0	0	0	0
69	M	Other	Medicare	92	45	102	36.7778	96	13.7	15.8	257	26	0.8	1.4	14.9	9	26	136	5.3	7.37	106	223	1	37	15	1	0	0	0	0	0	4	1	0	1	1	0	0	0	0	0	1	0	0	0	0	0	0	0
79	M	White	Other	80	48	102	36.8	100	13.1	13.6	162	23	2.1	1.5	16	27	21	137	5.5	7.42	115	197	6	41	15	1	0	0	0	1	1	3	0	1	1	0	1	0	0	0	0	1	0	0	0	0	0	0	0
76	M	Other	Other	72	66	125	36.9444	100	6.9	12.9	100	28.9	1.2	1.2	13.5	15	25	134	4.5	7.41	105	220	4	38	15	0	0	1	0	0	0	5	0	0	1	0	1	0	0	0	0	1	0	0	0	0	1	0	0
72	M	White	Medicare	88	49	111	36.7	100	15.4	13.4	223	24	1.3	1.2	14.4	22	22	134	4.5	7.44	106	130	4	39	15	1	0	0	1	1	1	1	0	0	1	1	0	0	0	0	0	1	0	0	0	0	1	0	0
60	M	White	Other	72	69	135	36.4	100	16.1	14.2	196	28	0.7	1.2	13.6	15	28	136	5.5	7.35	108	283	4	34	15	1	0	1	1	0	1	2	0	1	1	0	0	0	1	0	0	1	0	0	0	0	0	0	0
71	M	White	Medicare	66	52	113	36.3889	94	11.2	15.1	120	37	1.2	1.3	14.5	41	21	144	3.4	7.4	110	77	6	52	15	1	0	1	1	1	0	3	1	0	1	0	0	0	0	0	0	1	0	0	0	0	1	0	0
64	M	White	Medicare	82	47	106	36.5	100	22.9	14.3	218	36	0.9	1.3	14.2	10	23	138	3.9	7.39	103	117	1	27	15	1	0	0	0	0	1	1	0	1	1	1	0	0	0	0	0	1	0	0	0	0	0	0	0
54	M	White	Medicare	80	86	159	36.1	100	12.1	13.2	107	43	0.6	1.5	16.3	18	20	141	4.2	7.33	107	99	4	22	15	1	0	1	1	0	1	2	0	1	1	1	0	0	0	0	0	1	0	0	0	0	1	0	0
64	M	White	Other	83	108	158	36.7222	98	5.1	13.9	123	41	1	1.2	13.2	16	25	138	4.2	7.36	102	177	3	36	15	1	0	0	1	1	0	1	0	1	1	0	0	0	0	0	0	1	0	0	0	0	1	0	0
70	M	White	Medicare	60	76	138	36.8889	91	8.7	14.8	256	33.2	0.9	1.2	12.8	10	23	139	4	7.45	105	86	2	39	15	1	0	0	1	0	0	0	0	1	1	1	0	0	0	0	0	1	0	0	0	0	1	0	0
77	F	Other	Medicare	76	43	92	35.1	100	11.5	15.6	108	29	2.7	1.7	18.4	29	21	136	4	7.42	99	136	5	52	15	1	0	0	0	1	0	4	0	0	1	0	0	0	0	1	0	1	0	0	0	0	0	0	0
68	F	White	Other	98	71	109	35.7	100	14.4	13.4	162	19	0.9	1.4	15.2	22	21	135	4.1	7.41	107	172	2	36	6	1	0	0	0	1	1	1	0	0	1	1	0	0	0	0	0	1	0	0	0	0	1	0	0
54	M	Other	Medicare	70	90	160	36.5	100	6.1	12.4	77	28	1	1.4	15.4	19	25	130	5.9	7.39	103	161	2	20	15	1	0	1	1	0	0	2	0	0	1	1	0	0	0	0	0	1	0	0	0	0	1	0	0
68	M	White	Other	68	52	97	36.3889	100	10.1	12.5	92	24	0.8	1.4	15.5	17	24	134	6.2	7.4	107	155	3	30	15	1	0	0	0	0	1	6	0	1	1	1	0	1	1	0	0	1	0	0	0	0	0	0	0
66	M	White	Medicare	75	94	205	36.6	100	9.6	14.3	172	29	0.7	1.2	13.8	19	25	135	4.4	7.4	107	163	1	17	15	1	0	0	0	0	1	3	0	1	1	1	0	0	0	0	0	1	0	0	0	0	0	0	0
72	F	Other	Medicare	80	55	90	36.3889	100	7.6	17.7	159	22	0.7	1.7	18.5	8	24	137	4.1	7.54	108	101	3	42	15	1	0	0	1	0	1	3	0	0	1	1	0	0	0	0	0	1	0	0	0	0	1	0	0
79	M	Other	Medicare	78	87	140	36.4444	98	10.6	12.4	166	41.5	0.9	1.2	12.5	16	24	133	4.1	7.44	95	141	2	40	15	1	0	0	1	0	0	0	0	1	1	1	0	0	0	0	0	1	0	0	0	0	1	0	0
82	M	White	Other	74	49	120	36.6667	99	16.9	15.6	185	25	1.2	1.5	15.6	27	21	136	4.8	7.38	108	167	2	37	15	1	0	0	0	0	1	5	1	0	1	1	0	0	0	0	0	1	0	0	0	0	1	0	0
65	F	Other	Medicare	80	59	137	35.1	100	18.3	13	121	19	0.8	1.3	14.3	12	21	134	5	7.41	108	163	2	37	15	1	1	0	0	0	1	5	0	0	1	0	0	0	0	0	0	0	0	0	0	0	1	0	0
62	M	White	Other	69	67	116	36.4444	100	14.2	12.7	161	35	0.8	1.4	15	11	23	132	4.8	7.39	103	152	1	30	15	1	0	1	0	0	0	0	1	0	1	1	0	0	0	0	0	1	0	0	0	0	0	0	0
71	M	White	Medicare	82	56	108	36.2	100	16.5	13.5	139	40	1	1.5	15.9	15	25	134	3.4	7.41	105	139	2	32	15	1	0	0	0	0	1	4	0	0	1	1	0	0	0	0	0	1	0	0	0	0	1	0	0
70	M	White	Medicare	88	48	110	35.4	100	12.8	15	95	24	0.9	1.5	16.4	14	25	131	4.8	7.48	102	178	3	54	3	1	0	0	0	0	0	5	0	0	1	0	0	0	0	0	0	1	0	0	0	0	1	0	0
73	F	White	Other	88	68	89	36.5556	95	11.3	15.1	230	26.5	2	3.3	35.3	92	22	133	5.3	7.28	93	287	6	51	15	1	0	0	1	1	0	2	1	0	1	0	1	0	0	1	0	1	0	0	0	0	1	0	0
81	M	Other	Other	60	52	115	36.5	100	5.2	14.5	106	33	0.7	1.5	16.1	15	23	138	4.7	7.47	105	114	1	68	3	1	0	0	0	0	1	7	1	1	1	1	0	0	0	0	0	1	0	0	0	0	0	0	0
66	M	White	Medicare	80	60	110	35.5	100	11.6	13.4	136	32	1.4	1.3	14.2	24	23	138	4.2	7.31	105	126	5	40	15	1	0	0	0	0	1	3	1	1	1	0	1	0	0	0	0	1	0	0	0	0	0	0	0
78	M	White	Medicare	80	56	85	35.1	100	10.4	14.9	163	28	0.9	1.2	13.5	23	22	136	3.5	7.42	105	113	3	27	15	1	0	0	1	1	0	5	1	0	1	0	0	0	0	0	0	1	0	0	0	0	0	0	0
56	M	White	Other	87	59	119	35.2778	100	22.3	14	135	29	0.7	1.4	15.7	12	23	132	4.2	7.46	107	184	3	56	3	1	0	0	0	0	0	1	0	0	1	1	0	0	0	0	0	1	0	0	0	0	1	0	0
89	M	White	Medicare	81	40	94	35.9	100	4.1	17.8	63	28	1.7	1.4	16.3	55	24	137	3.9	7.43	103	203	5	50	15	1	0	0	1	1	1	7	1	0	1	0	1	0	0	0	0	1	0	0	0	0	1	0	0
57	M	White	Other	80	72	116	35.4	96	13.1	14.4	177	33	1	1.2	13	19	22	138	4.8	7.4	107	149	4	33	15	1	0	0	0	0	1	0	0	1	1	1	0	0	0	0	0	1	0	0	0	0	0	0	0
74	F	White	Medicaid	80	68	135	36.2222	100	6.6	13.2	165	24	0.6	1.3	13.6	12	23	134	5.2	7.45	104	190	2	34	15	1	0	0	0	0	0	0	0	0	1	1	0	0	0	0	0	1	0	0	0	0	0	0	0
58	M	White	Other	95	44	103	36.8889	100	22.8	12.9	90	24	0.9	1.9	20.2	12	22	135	4.7	7.52	109	133	1	15	15	1	0	0	0	0	1	7	0	1	1	1	0	0	0	0	0	1	0	0	0	0	0	0	0
70	F	Other	Other	88	52	101	36.4444	100	21.5	14.7	234	35	0.6	1.4	15	16	23	135	4.1	7.44	108	187	3	35	15	1	0	0	1	0	0	3	0	0	1	1	0	0	0	0	0	0	0	0	0	0	1	0	0
56	M	White	Other	80	50	109	36.6667	100	14.8	12.9	194	32	1.7	1.4	15.3	36	23	140	4.5	7.34	111	194	4	33	15	1	0	0	0	0	0	2	1	0	1	0	1	0	0	0	0	1	0	0	0	0	0	0	0
74	M	White	Other	80	54	99	35.9	99	12.7	13.4	172	31	1.2	1.3	14.9	23	23	134	5.8	7.46	107	141	3	31	14	1	0	0	0	0	1	1	0	0	1	0	1	0	0	0	0	0	0	0	0	0	1	0	0
74	M	White	Other	80	54	103	36.2778	100	7.9	11.9	64	28	0.8	1.4	15.7	13	22	132	4.9	7.5	108	216	1	31	15	1	0	0	0	0	0	7	1	0	1	0	0	0	0	0	0	1	0	0	0	0	1	0	0
70	M	White	Other	63	96	138	36.5	97	4.2	12.9	154	28	1.2	1.4	14.9	21	21	135	5.2	7.38	107	131	1	39	15	1	0	0	0	0	0	4	0	0	1	1	0	0	0	0	0	1	0	0	0	0	1	0	0
86	F	White	Other	81	67	156	36.3333	99	14.6	15.7	93	25	0.8	1.7	18.1	11	22	132	4.6	7.42	106	289	3	34	15	1	0	0	1	0	0	0	0	0	1	1	0	0	0	0	0	1	0	0	0	0	1	0	0
70	M	Other	Medicare	80	57	99	36.3333	100	6	13	101	23	0.8	1.4	15.8	12	23	131	4.4	7.39	102	126	1	37	15	1	0	1	0	0	0	3	0	1	1	1	0	0	0	0	0	1	0	0	0	0	0	0	0
75	M	White	Medicare	74	49	106	36.3333	100	11	12.9	86	28	1.5	1.3	14.2	34	23	135	5.2	7.33	110	168	5	44	15	1	0	1	0	0	0	4	0	0	1	0	1	0	0	0	0	1	0	0	0	0	1	0	0
71	M	White	Medicare	94	73	143	36.8889	96	10.8	12.4	206	41.2	1.6	1	10.9	20	24	140	4.7	7.4	102	168	3	32	15	1	0	1	1	1	0	0	0	1	1	0	0	0	0	0	0	1	0	0	0	0	1	0	0
52	M	Other	Medicare	70	62	125	37	100	12.3	13.9	143	36	2.5	1.4	15.7	45	20	134	5.1	7.32	106	166	5	29	15	1	0	0	1	0	0	8	0	0	1	0	1	0	0	0	0	1	0	0	0	0	1	0	0
77	F	Other	Medicare	90	49	140	36.9444	71	25.6	14.4	113	28.1	0.8	1.4	15.6	10	20	131	4.2	7.35	106	274	9	46	15	1	0	0	1	1	0	4	1	0	1	0	0	0	0	0	0	1	0	0	0	0	1	0	0
69	F	Other	Medicare	75	58	105	35.0556	98	11.5	12.4	159	39	0.7	1.3	14	9	25	142	3.9	7.39	104	91	1	34	15	1	0	0	0	0	0	3	0	0	1	1	0	0	0	0	0	1	0	0	0	0	1	0	0
59	M	Other	Other	78	63	109	36.6111	99	17.6	11.4	149	31	0.6	1.4	14.9	12	24	134	4.9	7.37	107	187	3	26	15	0	0	1	1	0	0	1	0	0	1	1	0	0	0	0	0	1	0	0	0	0	1	0	0
66	M	White	Medicare	61	47	101	35.7	100	9.2	13.6	117	27	0.7	1.3	14.5	19	26	134	5.5	7.38	103	241	3	25	15	1	0	0	1	0	0	3	0	0	1	0	0	0	0	0	0	1	0	0	0	0	1	0	0
73	M	White	Medicare	83	48	117	36.7	100	14.8	13.1	141	27	0.5	1.5	16.7	12	21	133	4.5	7.4	106	244	2	30	14	1	0	0	0	0	1	2	0	1	1	1	0	0	0	0	0	1	0	0	0	0	0	0	0
77	M	White	Medicare	80	66	116	36.5	100	15.4	12.6	165	36	1.1	1.1	11.9	15	23	134	3.7	7.44	105	128	1	57	3	1	0	0	0	0	1	5	1	1	1	1	0	0	0	0	0	1	0	0	0	0	0	0	0
64	F	Other	Other	79	88	185	37.7222	99	4.2	13.4	160	30.8	0.6	1	11.8	12	26	139	3.7	7.42	104	262	3	47	15	0	0	0	1	0	1	1	0	0	1	1	0	0	0	0	0	0	0	0	0	0	0	0	0
59	M	Other	Other	80	54	102	36.2778	100	9.6	20.9	193	18	0.6	1.6	17.3	9	22	137	5	7.4	115	177	2	52	15	1	0	0	1	0	0	2	0	0	1	1	0	0	0	0	0	1	0	0	0	0	1	0	0
66	F	White	Other	76	57	133	36.6667	100	13.5	13.1	175	20	0.6	1.4	15.2	11	28	136	4.8	7.48	99	223	4	36	15	1	0	0	1	1	0	5	0	0	1	0	0	1	0	0	0	0	0	0	0	0	1	0	0
84	F	Other	Medicare	103	51	98	36.5556	100	14.2	14.4	139	23	1.3	1.9	20.1	30	20	134	5.3	7.46	111	170	7	46	15	1	1	1	1	1	1	3	1	0	1	0	1	0	0	1	0	1	1	0	0	0	1	0	0
63	M	White	Other	80	56	93	36.5556	100	11.1	14.3	141	27	1.1	1.4	15.3	17	21	135	4.6	7.41	107	138	2	53	3	1	0	0	1	0	0	7	1	0	1	1	0	0	0	0	0	1	0	0	0	0	0	0	0
52	M	Other	Other	80	58	102	36.5	100	14.6	11.4	174	42	0.7	1.5	16.1	13	23	139	3.9	7.38	107	126	2	28	15	1	0	0	0	0	0	2	0	0	1	1	0	1	0	0	0	0	0	0	0	0	1	0	0
71	M	White	Other	59	55	101	36.6111	96	6.3	12.9	177	39.7	0.7	1.2	12.8	20	24	138	4.2	7.43	105	100	1	30	15	1	0	0	0	0	1	1	0	1	1	1	0	0	0	0	0	1	0	0	0	0	1	0	0
82	F	White	Medicare	68	56	148	35.6	100	13.2	14.1	286	20	0.6	1.3	13.7	14	26	133	5.5	7.49	103	139	5	37	15	1	0	0	1	0	1	3	0	1	1	0	0	0	0	0	0	1	0	0	0	0	0	0	0
58	M	Other	Other	79	83	123	36.4444	99	10.4	15.2	203	43.8	1.8	1.2	12.8	34	21	138	4.1	7.34	102	136	7	26	15	0	0	0	1	1	1	1	1	0	1	0	1	0	0	0	0	0	0	0	0	0	0	0	0
72	M	Other	Medicare	80	61	119	35.9	100	8.6	13.3	96	26	1.7	1.4	15.5	27	20	140	4	7.35	113	83	5	44	15	1	0	0	0	1	1	4	0	0	1	0	1	0	0	0	0	1	0	0	0	0	1	0	0
61	F	Other	Other	114	63	93	36.6111	100	14.9	13.2	121	23	0.5	1.3	14.4	8	23	137	4.2	7.48	108	104	3	33	15	1	1	1	1	0	0	6	0	0	1	1	0	0	0	0	0	1	0	0	0	0	0	0	0
68	M	White	Medicare	80	59	90	36.8333	100	14.7	12.3	110	38	0.9	1.2	13.5	17	26	138	3.6	7.45	103	89	1	26	15	1	0	1	0	0	1	2	0	1	1	0	0	0	0	0	0	1	0	0	0	0	1	0	0
71	F	Other	Medicaid	90	52	86	34.1	100	14.4	13.3	185	20	0.7	1.3	15.1	25	21	136	5.4	7.59	104	153	5	37	15	1	0	0	1	1	1	2	1	0	1	0	1	0	1	0	0	0	0	1	0	0	1	0	0
70	F	White	Medicare	75	34	114	36.8	99	14.7	13.7	297	38	0.8	1.3	14.8	19	26	136	5	7.35	102	149	3	45	15	1	0	0	1	0	1	1	1	1	1	1	0	0	0	0	0	1	0	0	0	0	0	0	0
77	F	White	Medicare	72	69	139	35.2	100	11.8	13.4	152	24	0.7	1.4	15.4	18	24	136	4.9	7.51	106	132	4	35	15	1	0	0	1	1	1	2	0	1	1	1	0	0	0	0	0	0	0	0	0	0	1	0	0
68	M	White	Medicare	73	56	125	35.4	100	17	14.1	161	33	1.4	1.4	15.5	22	20	139	4.2	7.35	111	137	1	28	15	1	0	1	0	0	0	0	0	0	1	1	0	0	0	0	0	1	0	0	0	0	0	0	0
75	F	Other	Medicaid	68	71	126	36	100	9.9	13.2	101	26	0.8	1.5	15.8	7	22	140	6.8	7.29	107	192	3	33	15	1	0	1	0	1	0	4	1	1	1	0	0	0	0	0	0	1	0	0	0	0	1	0	0
60	F	White	Other	62	55	88	36.8889	94	13.9	12.4	176	35.6	1	1.2	12.5	32	24	142	4	7.4	103	151	4	31	15	0	0	0	1	0	0	1	0	0	1	1	0	0	0	0	0	0	0	0	0	0	0	0	0
63	M	White	Other	88	51	90	36.1667	100	18	16	171	23	0.8	1.2	14.1	21	26	137	4.5	7.45	104	121	1	34	15	1	0	0	0	0	1	3	0	1	1	1	0	0	0	0	0	1	0	0	0	0	0	0	0
75	M	White	Other	80	61	118	36.5	100	12.7	12.3	167	30	1.1	1.7	18.8	14	24	135	4.6	7.42	106	228	2	29	15	1	0	0	1	0	0	2	1	0	1	0	0	0	0	0	0	1	0	0	0	0	0	0	0
83	M	White	Medicare	80	49	117	36.7	100	17.5	15.6	132	22	1.9	1.7	19	38	25	135	4.3	7.42	104	144	8	48	15	1	0	0	1	1	0	9	1	0	1	0	1	0	0	0	0	1	0	0	0	0	0	0	0
75	M	White	Other	93	53	96	34.9	100	12.3	14.1	124	44	0.9	1.7	18.3	13	21	137	4.4	7.4	105	114	2	41	15	1	0	0	0	1	0	6	0	0	1	1	0	0	0	0	0	1	0	0	0	0	1	0	0
68	M	Other	Other	94	77	125	36.8889	100	8.3	14.2	91	36	1.1	1.3	14.2	15	25	137	4.2	7.38	102	103	4	43	15	1	0	0	1	0	0	6	1	0	1	1	0	0	0	0	0	1	0	0	0	0	1	0	0
66	M	White	Medicare	76	42	99	36	100	12.7	14.3	144	32	0.8	1.2	13.6	13	22	134	5.3	7.46	103	121	5	51	3	1	0	0	0	1	0	2	0	1	1	0	1	0	0	0	0	1	0	0	0	0	0	0	0
65	M	White	Other	83	66	111	36.2778	100	11	15	106	24.9	1.1	1.3	14.8	23	24	137	4.9	7.35	108	163	3	28	15	1	0	0	1	0	1	1	1	1	1	1	0	0	0	0	0	1	0	0	0	0	0	0	0
58	F	Other	Medicare	99	85	139	36.5	92	17.2	13.8	226	31.8	1.6	1.2	13	47	20	137	5.5	7.29	105	343	7	22	15	0	0	0	1	1	0	0	0	0	1	0	1	0	0	0	0	0	0	0	0	0	0	0	0
69	M	White	Other	95	61	169	35.3	98	7.2	13.1	104	36	0.8	4.6	41.9	10	20	138	4.1	7.38	108	107	5	43	15	1	0	1	0	0	1	5	1	0	1	1	0	1	0	0	0	1	0	0	0	0	0	0	0
56	M	Other	Other	82	49	93	35.9	100	14	11.7	144	32	1	1.3	14.6	24	25	135	4.7	7.44	106	171	3	21	15	1	0	1	1	0	0	2	1	0	1	1	0	1	0	0	0	1	0	0	0	0	1	0	0
63	M	White	Medicare	78	67	134	36.3	100	18	14.5	132	36	1.5	1.8	19	26	21	135	3.4	7.42	102	115	7	39	15	1	0	0	1	1	0	8	1	0	1	0	1	0	0	0	0	1	0	0	0	0	1	0	0
53	M	White	Medicaid	71	74	128	36.7222	93	10.8	17.1	190	37.8	1.5	1.4	14.7	25	19	138	4.1	7.45	102	130	4	23	15	0	0	0	1	1	0	1	1	0	1	0	0	0	0	0	0	0	0	0	0	0	0	0	0
71	M	White	Medicare	80	49	111	36.3333	100	17.9	14.2	115	39	0.6	1.3	14.5	15	25	140	4.1	7.43	106	105	3	40	15	1	0	0	1	0	0	5	1	1	1	1	0	0	0	0	0	1	0	0	0	0	1	0	0
68	M	Other	Medicare	70	66	111	36.7	100	11.8	13.6	148	28	1.1	1.3	14.6	28	23	136	5.2	7.36	107	124	4	31	15	1	0	0	0	0	1	1	0	1	1	0	1	0	0	0	0	1	0	0	0	0	0	0	0
65	F	Other	Medicare	80	58	118	37.6667	98	10.1	13.9	277	36	0.9	1.2	13.2	15	20	142	3.8	7.39	105	95	2	57	3	1	0	1	0	0	1	0	0	0	1	1	0	0	0	0	0	1	0	0	0	0	0	0	0
49	M	White	Other	103	61	103	37.2222	100	30.6	15.4	258	41	0.9	1.4	15.7	19	22	139	4.7	7.36	104	80	3	32	15	1	0	0	1	0	1	2	0	1	1	1	0	0	0	0	0	1	0	0	0	0	0	0	0
72	F	White	Medicare	80	62	105	36.3333	100	9.7	13.4	166	20	1.1	1.5	16.6	33	26	132	4.5	7.49	100	102	2	49	15	1	0	0	1	0	1	1	0	0	1	1	0	0	0	0	0	1	0	0	0	0	1	0	0
80	F	White	Medicare	79	53	97	36.1	99	19.9	14.9	233	20	0.7	1.4	15.9	18	29	134	5.5	7.44	103	184	4	65	3	1	0	0	1	0	1	1	1	1	1	0	0	0	0	0	0	1	0	0	0	0	1	0	0
75	M	White	Medicare	80	49	117	36.9444	100	14.5	15.6	226	24	1.1	1.4	16.1	26	28	135	4.7	7.41	102	149	5	65	3	1	0	0	1	0	1	7	0	0	1	0	1	0	0	0	0	0	0	0	0	0	1	0	0
74	M	White	Medicare	69	66	142	36.1667	100	6	13	196	35.3	0.8	1.3	14.4	10	30	141	4	7.39	108	149	1	25	15	1	0	0	0	0	1	1	0	1	1	1	0	0	0	0	0	0	0	0	0	0	1	0	0
58	M	White	Other	76	63	110	36.4444	99	28.6	12.6	180	32	1	1.6	17	19	22	136	5.6	7.32	107	174	3	40	15	1	0	1	1	1	0	4	0	0	1	0	0	0	0	0	0	1	0	0	0	0	0	0	0
76	M	White	Medicare	74	61	121	35.7	100	5.3	14.6	82	20	1.5	1.5	17.1	25	27	132	4.5	7.59	104	100	5	39	15	1	0	0	1	0	1	4	1	0	1	0	1	0	0	0	0	0	0	0	0	0	1	0	0
69	M	White	Other	82	57	108	36.5	100	20.3	13.2	211	26	1	1.3	14.7	16	26	138	5.8	7.32	108	214	1	28	15	1	0	0	0	0	1	3	1	0	1	0	0	0	0	0	0	1	0	0	0	0	1	0	0
50	M	White	Other	83	57	108	36.4444	100	27.1	13.4	172	32	0.7	1.6	17.4	10	24	134	4.8	7.39	103	209	2	32	15	1	0	0	0	0	0	2	0	0	1	1	0	0	0	0	0	1	0	0	0	0	0	0	0
67	M	Other	Other	93	55	108	36.2778	100	39.2	14.6	227	39	1	1.1	11.6	22	21	139	3.7	7.35	109	112	5	57	15	1	0	1	0	1	1	1	0	1	1	0	1	0	0	0	0	1	0	0	0	0	0	0	0
63	M	White	Other	88	73	124	36.4444	100	24.8	12.8	266	44	0.8	1.1	12.5	11	24	138	3.4	7.43	99	114	1	28	15	1	0	0	0	0	0	0	0	1	1	1	0	0	0	0	0	1	0	0	0	0	0	0	0
69	M	White	Medicare	80	60	129	36.5	100	15.4	14.7	208	21	6	1.8	19.9	48	24	128	5.3	7.43	97	177	6	77	3	1	0	0	1	1	0	8	1	0	1	0	0	0	0	1	0	1	0	0	0	0	1	0	0
74	F	White	Medicare	62	67	159	36.7222	100	10.1	12.9	144	35.1	0.9	1.2	13.3	19	26	140	4.1	7.46	103	140	2	32	15	1	0	0	1	0	0	0	1	1	1	1	0	0	0	0	0	0	0	0	0	0	1	0	0
58	M	White	Other	67	94	159	36.7778	98	9.2	12.8	167	45.4	0.9	1.1	11.7	14	24	139	4.1	7.31	104	247	1	17	15	1	0	1	0	0	1	0	0	0	1	0	0	0	0	0	0	1	0	0	0	0	1	0	0
57	M	White	Other	78	52	113	36.4444	99	13.7	13.2	128	30.8	1	1.4	15.5	16	25	134	4.4	7.34	106	194	2	18	15	1	0	1	1	0	0	2	0	0	1	1	0	0	0	0	0	1	0	0	0	0	1	0	0
76	M	White	Other	72	63	109	37.1111	86	15.5	17.2	475	30.9	5.7	1.4	15.9	105	22	133	4.4	7.39	95	123	10	53	15	1	0	0	1	1	1	1	0	1	1	0	0	0	0	1	0	0	0	0	0	0	1	0	0
59	F	White	Other	85	53	94	36.9444	100	18.1	12.5	186	30	0.6	1.3	13.7	16	21	137	4.4	7.4	111	212	2	25	15	1	0	0	0	0	0	1	1	0	1	1	0	0	0	0	0	1	0	0	0	0	0	0	0
63	M	White	Other	88	62	107	36.5556	100	10.7	12.4	131	33	0.7	1.3	14.2	16	26	134	5.2	7.46	105	169	3	25	15	1	0	0	1	0	0	3	0	0	1	1	0	0	0	0	0	1	0	0	0	0	0	0	0
62	M	White	Medicare	80	73	128	35.9	100	14.5	17.9	168	39.6	1.4	1.1	12.4	21	21	142	4.7	7.38	112	152	4	36	15	1	0	0	0	1	0	4	0	1	1	0	1	0	0	0	0	1	0	0	0	0	0	0	0
87	M	White	Medicare	68	52	113	36.7222	100	5.7	13.1	118	28	1.2	1.5	15.9	32	21	134	5.1	7.43	104	147	4	43	15	1	0	0	0	0	0	3	1	0	1	0	1	0	0	0	0	1	0	0	0	0	0	0	0
68	F	White	Medicare	70	28	76	36.2	98	11.7	14.9	206	24	1.2	1.6	17.3	25	20	133	5.7	7.48	106	216	4	28	15	1	0	0	0	0	1	5	1	0	1	1	1	0	0	0	0	1	0	0	0	0	1	0	0
55	F	White	Other	66	59	110	37.0556	99	21.1	13.1	169	28	1.1	1.1	12.2	26	27	135	4.3	7.41	102	109	4	37	15	1	1	1	1	1	0	0	0	1	1	1	0	0	0	0	0	1	0	0	0	0	1	0	0
54	F	White	Medicare	80	62	122	35.5	100	8.8	14.9	192	20	0.5	1.3	15	23	26	137	6.5	7.42	112	121	2	29	15	1	0	0	1	0	1	3	0	0	1	1	0	0	0	0	0	0	0	0	0	0	1	0	0
65	F	White	Other	60	57	129	36.4444	96	11.3	14	287	38.2	0.8	1	11.8	17	27	140	4.2	7.39	102	118	3	25	15	1	0	0	1	1	1	1	1	1	1	1	0	0	1	0	0	0	0	0	0	0	1	0	0
59	M	White	Medicare	72	54	103	37.1111	100	14	12.7	178	29	1	1.2	12.5	20	25	136	5.7	7.34	105	178	4	48	3	1	0	1	1	0	1	3	0	1	1	0	1	0	0	0	0	1	0	0	0	0	0	0	0
54	M	Other	Other	74	48	97	36.7	100	10.3	13.6	228	34	1.5	1.2	14	46	20	138	4.4	7.25	106	119	6	37	15	1	0	0	0	0	1	5	0	0	1	0	1	0	1	0	0	0	0	0	0	0	1	0	0
63	M	White	Medicaid	77	48	98	36.9444	97	8.2	13.8	128	39	0.6	1.3	14.8	11	26	133	3.9	7.39	101	232	2	36	15	1	0	0	1	0	1	5	0	0	1	1	0	0	0	0	0	0	0	0	0	0	1	0	0
69	M	White	Other	65	65	121	35.1	100	7.6	13	56	32	1.3	1.4	15.4	20	23	136	4.1	7.4	106	124	5	36	15	1	0	0	1	0	0	3	0	0	1	0	1	0	0	0	0	1	0	0	0	0	1	0	0
74	F	White	Medicare	71	48	102	35.8	100	11.3	15.3	208	22	1.1	1.5	16.6	26	22	136	4.8	7.43	103	208	1	42	15	1	0	0	0	0	1	3	0	0	1	1	0	0	0	0	0	1	0	0	0	0	1	0	0
68	M	White	Medicare	80	56	111	36.1	95	15.2	13.8	165	33	1.7	1.4	15.5	27	23	135	5.3	7.4	103	144	2	32	15	1	0	0	1	0	1	1	0	1	1	1	0	0	0	0	0	0	0	0	0	0	1	0	0
62	M	White	Other	88	71	128	36.1111	97	10.7	13.7	109	29	0.8	1.2	13.7	12	27	135	5.6	7.47	104	182	2	67	3	1	0	0	0	0	1	2	0	0	1	1	0	0	0	0	0	0	0	0	0	0	1	0	0
53	M	Other	Other	80	68	100	36.8333	97	16	13.6	235	43.7	1.1	1.1	11.4	16	20	135	4.9	7.29	100	253	3	20	15	0	0	0	1	1	0	4	1	0	1	0	0	0	0	0	0	0	0	0	0	0	0	0	0
87	M	White	Medicare	82	74	137	35.8	99	7.1	15.6	183	23	0.8	1.5	16.8	14	24	135	4.8	7.41	105	153	3	47	11	1	0	0	1	1	1	0	0	0	1	0	0	0	0	0	0	0	0	0	0	0	1	0	0
70	F	White	Medicare	103	88	160	36.5	88	4.9	15.5	131	38.8	0.9	1.2	13	25	20	137	5.3	7.38	102	191	4	32	15	0	0	0	0	1	1	4	1	0	1	1	0	0	0	0	0	0	0	0	0	0	0	0	0
61	F	White	Other	80	54	104	36.4444	100	14	13.2	109	27	0.5	1.2	13.5	11	28	133	6	7.41	103	133	2	30	15	1	0	0	1	0	0	3	0	0	1	1	0	0	0	0	0	1	0	0	0	0	1	0	0
79	M	White	Other	43	36	193	36.7222	100	15.5	12.8	143	50.5	1	1.2	13.1	19	23	140	3.8	7.47	102	186	6	29	14	0	0	0	1	1	0	2	1	0	1	0	1	0	0	0	0	0	0	0	0	0	0	0	0
58	M	White	Other	81	58	100	36.2	98	11.3	13.1	132	29	1	1.4	15.3	18	25	136	5.3	7.38	105	233	3	30	15	1	0	0	1	1	1	4	0	1	1	1	0	0	0	0	0	0	0	0	0	0	1	0	0
77	M	White	Medicare	88	60	128	36.7778	96	13.8	16.6	63	23	0.8	1.6	17.4	21	23	134	5.7	7.38	111	196	2	51	15	1	1	1	0	0	0	5	0	0	1	1	0	0	0	0	0	1	0	0	0	0	0	0	0
74	M	White	Medicare	88	51	111	36.5556	100	22.9	15	223	32.2	0.9	1.5	16.1	24	25	136	3.6	7.41	106	163	4	33	15	1	0	1	0	0	1	1	1	1	1	1	0	0	0	0	0	1	0	0	0	0	0	0	0
71	F	Other	Medicare	96	85	154	36.8889	100	6.5	14.8	329	36.4	0.8	1	11.1	12	26	141	4.1	7.44	104	130	2	68	15	1	0	0	1	0	1	0	0	1	1	1	0	0	0	0	0	1	0	0	0	0	1	0	0
69	M	White	Medicare	74	54	97	36.7222	100	8.1	12.1	143	40	0.8	1.4	15.3	12	25	135	3.9	7.44	105	151	1	31	15	1	0	0	0	0	0	4	1	0	1	1	0	0	0	0	0	1	0	0	0	0	0	0	0
54	M	White	Other	70	84	174	36.9444	96	10.7	13	238	34.7	1.3	1.1	11.8	27	29	140	4.2	7.43	102	133	6	15	15	0	0	0	1	1	1	2	0	1	1	0	1	0	0	0	0	0	0	0	0	0	0	0	0
69	F	White	Medicare	84	68	133	35.9	98	6.3	15.4	153	20	1.4	1.4	15.7	46	25	136	4.4	7.45	109	146	4	44	15	1	0	0	0	1	1	2	0	0	1	1	0	0	0	0	0	1	0	0	0	0	0	0	0
63	M	White	Other	70	61	100	36.4444	98	7.4	12.9	179	36.5	0.8	1	11.1	21	22	140	3.4	7.42	106	140	3	31	15	1	0	1	1	0	0	0	0	0	1	1	0	0	0	0	0	0	0	0	0	0	1	0	0
64	F	White	Other	81	56	121	36.5556	100	14	12.3	156	31	1.2	1.3	13.8	36	24	137	3.8	7.33	104	156	4	39	15	1	0	1	0	0	0	4	0	0	1	1	1	0	0	0	0	1	0	0	0	0	1	0	0
66	M	White	Medicare	108	67	117	36.4	96	15.6	13.3	106	35	0.7	1.3	14.4	12	27	136	4.1	7.43	103	130	3	36	15	1	0	1	0	0	0	1	0	0	1	1	0	0	0	0	0	1	0	0	0	0	0	0	0
74	F	Other	Medicare	98	45	89	36.7222	100	8.6	12.3	130	25.7	1.1	1.2	13.4	26	23	135	3.7	7.42	110	105	3	34	15	1	0	0	1	0	0	5	0	0	1	1	0	0	0	0	0	1	0	0	0	0	1	0	0
79	M	White	Medicare	87	48	115	35.2	99	16	16.7	214	24	1	1.3	14.6	29	23	138	5.9	7.55	108	137	3	48	15	1	0	0	0	1	1	0	1	0	1	1	0	0	0	0	0	1	0	0	0	0	0	0	0
65	M	White	Other	60	42	115	36.3889	100	12.8	13.2	151	36.8	1	1.3	14.1	16	24	139	4.2	7.45	106	153	2	27	15	0	0	1	0	0	0	1	0	1	1	1	0	0	0	0	0	1	0	0	0	0	0	0	0
75	M	White	Medicare	74	51	124	36.4444	100	21.6	12	54	25	0.9	1.8	19.7	15	24	130	4.8	7.45	100	197	1	34	15	1	0	0	0	0	1	2	0	1	1	1	0	0	0	0	0	1	0	0	0	0	0	0	0
58	F	White	Other	106	65	119	36	100	13.5	13.7	206	30	1.2	1.3	14.5	24	25	135	4.7	7.42	104	92	4	27	15	1	0	0	1	0	1	1	1	1	1	1	0	0	0	0	0	1	0	0	0	0	1	0	0
54	M	White	Medicaid	68	42	96	36.8889	100	9.9	14.3	121	29	0.7	1.4	15.7	17	22	135	5.6	7.34	108	101	2	34	15	1	0	0	0	0	0	2	0	1	1	0	0	1	0	0	0	1	0	0	0	0	0	0	0
56	M	White	Other	79	60	106	35.4	98	19.6	15.3	179	25	0.6	1.2	14.1	12	25	138	5.3	7.46	106	164	5	30	15	1	0	0	0	1	1	0	0	1	1	1	0	0	1	0	0	0	0	0	0	0	1	0	0
63	F	White	Other	80	65	133	36.2778	100	10.6	13.8	146	27	0.6	1.2	13.6	10	24	135	4.1	7.52	105	89	3	25	15	1	0	1	1	0	0	3	0	0	1	1	0	0	0	0	0	0	0	0	0	0	1	0	0
82	M	White	Medicare	79	85	157	36	100	15.3	13.8	154	22	1.1	1.2	13.9	38	22	138	5.7	7.36	113	214	2	51	15	1	1	0	0	0	1	1	1	1	1	1	0	0	0	0	0	1	0	0	0	0	0	0	0
77	M	Other	Medicare	79	56	118	36.6111	100	11.6	12.7	160	41	0.8	1.1	12.4	15	26	135	4.6	7.4	103	175	3	29	15	1	0	0	0	0	0	0	1	1	1	1	0	0	0	0	0	1	0	0	0	0	1	0	0
77	F	White	Medicare	76	60	115	35.7	100	9.7	13.4	223	21	0.5	1.5	16.4	10	24	135	4.6	7.56	105	113	2	35	15	1	0	0	1	0	1	0	0	1	1	0	0	0	1	0	0	1	0	0	0	0	0	0	0
80	M	White	Medicare	62	72	125	36.4444	94	7.2	13.6	152	36.5	1.1	1.1	11.8	19	22	144	4.2	7.43	109	139	3	42	15	1	0	0	0	0	1	0	1	1	1	1	0	0	0	0	0	1	0	0	0	0	0	0	0
72	M	White	Medicare	80	66	122	36.3889	100	12.3	13.7	83	36	0.9	1.5	16.3	13	22	136	3.8	7.35	110	150	3	39	15	0	0	1	0	0	0	4	0	1	1	0	0	0	0	0	0	1	0	0	0	0	0	0	0
63	M	White	Medicare	80	60	102	36.4	100	13	14	113	21	1	1.7	18	16	23	134	4.6	7.37	110	194	2	29	15	1	0	0	1	0	1	2	0	0	1	1	0	0	0	0	0	0	0	0	0	0	1	0	0
56	M	White	Other	80	58	124	35.4	100	11.3	12.4	115	35	0.7	1.3	14.6	12	24	136	4.8	7.38	106	184	2	15	15	1	0	0	1	0	0	4	0	1	1	1	0	0	0	0	0	1	0	0	0	0	0	0	0
82	M	Other	Other	66	54	130	36.1	100	9.6	13.3	137	26.8	0.7	1.3	14	18	27	142	4	7.41	109	128	1	25	15	1	0	0	0	0	1	4	0	1	1	1	0	0	0	0	0	1	0	0	0	0	0	0	0
63	F	White	Other	82	65	163	35.5	100	5.3	14.3	165	22	1	1.3	15.4	24	23	136	5.1	7.44	107	173	5	23	15	1	0	0	0	0	1	0	0	0	1	0	1	0	0	0	0	0	0	0	0	0	1	0	0
57	M	Other	Medicaid	80	58	108	36.2778	100	15.6	12.9	114	33	0.9	1.2	12.8	14	23	132	6.3	7.37	108	195	1	57	3	1	0	1	0	0	1	5	0	0	1	1	0	0	0	0	0	1	0	0	0	0	1	0	0
64	M	Other	Medicare	95	56	99	35.8	100	3.6	14.5	80	25	1.3	2.2	22.8	18	22	137	5.1	7.41	110	119	3	36	15	1	0	0	1	0	1	6	0	0	1	0	0	0	1	0	0	0	0	0	0	0	1	0	0
60	M	White	Medicare	79	70	126	36.6667	100	11.6	12.5	135	44	0.7	1.3	14.3	10	22	140	4.6	7.42	103	81	1	29	15	1	0	1	0	0	1	1	0	0	1	1	0	0	0	0	0	1	0	0	0	0	1	0	0
56	M	Other	Other	78	58	117	36.6667	100	15.6	12.1	158	32	0.5	1.4	15.2	11	23	133	5.2	7.43	104	183	1	47	3	1	0	0	0	0	1	7	0	1	1	0	0	0	0	0	0	1	0	0	0	0	1	0	0
67	M	Other	Medicare	68	64	135	35.4	100	9.8	12.7	105	23	0.8	1.3	14.4	13	26	139	4.3	7.48	109	128	1	28	15	1	0	0	0	0	1	1	1	1	1	1	0	0	0	0	0	1	0	0	0	0	0	0	0
67	M	White	Medicare	79	50	123	36.7222	100	4.3	13.4	104	26	1.3	1.5	16.7	28	29	139	4.8	7.48	106	92	5	39	15	1	0	0	1	0	1	2	1	1	1	0	1	0	0	0	0	1	0	0	0	0	0	0	0
85	M	Other	Medicaid	104	69	123	35.5556	100	7.6	13.1	97	23	0.6	2.1	23	8	20	136	4.3	7.34	109	138	4	31	15	1	0	1	1	0	0	2	0	0	1	1	0	0	0	0	0	1	0	0	0	0	0	0	0
57	M	White	Other	81	53	101	36.1	100	27.1	13.9	253	35	2	1.2	13.6	56	24	136	5	7.47	103	143	4	38	15	1	0	0	0	0	1	5	1	1	1	0	1	0	0	0	0	1	0	0	0	0	0	0	0
63	F	Other	Medicaid	71	54	116	36.5	100	8.7	12.3	152	26	0.6	1.4	14.9	16	22	135	5.2	7.39	106	155	1	33	15	1	0	0	0	0	1	1	1	0	1	1	0	0	0	0	0	1	0	0	0	0	1	0	0
85	M	White	Other	86	45	110	35.5	98	15.8	13.6	109	29	1.5	1.6	17.2	25	20	135	3.5	7.43	104	91	4	52	15	1	0	1	1	0	0	3	1	1	1	0	1	0	0	0	1	1	0	0	0	0	1	0	0
68	F	Other	Other	71	71	145	36.8889	100	11	16.3	192	16	0.7	1.4	15.7	21	21	136	4.8	7.36	108	141	2	51	3	1	0	0	0	0	1	5	1	1	1	1	0	0	1	0	0	1	0	0	0	0	1	0	0
60	M	Other	Other	96	51	108	36.5	100	6.6	13.3	137	28.8	1.3	1.4	15	17	24	136	4	7.43	104	202	2	51	3	1	0	0	0	0	1	8	0	0	1	1	0	0	0	0	0	1	0	0	0	0	0	0	0
84	F	Other	Medicare	71	79	130	36.9444	97	7.4	13.3	147	24.9	3.7	1.2	13.1	37	18	139	4.3	7.33	105	157	7	40	15	1	0	0	1	1	0	5	1	1	1	0	1	0	0	0	0	1	0	0	0	0	0	0	0
65	M	White	Other	82	63	135	37.2778	97	13.3	13.3	173	24	4.6	1.3	14.5	61	19	136	5.1	7.36	110	161	6	74	3	1	0	1	0	0	0	11	0	1	1	0	1	0	0	1	0	1	0	0	0	0	0	0	0
67	M	White	Other	88	55	97	36.5	98	10.6	12.3	153	32	1.1	1.5	16.1	15	21	131	5.3	7.42	105	180	2	27	15	1	0	0	1	0	0	1	0	1	1	1	0	0	0	0	0	1	0	0	0	0	1	0	0
75	M	White	Medicare	81	46	81	37.1667	99	13.2	14	149	29	0.7	1.5	17.1	16	23	137	6.7	7.4	103	115	1	66	3	1	0	1	0	0	1	9	0	1	1	0	0	0	0	0	0	1	0	0	0	0	0	0	0
60	M	White	Other	80	43	98	35.8	100	29.2	14.1	165	29	4.2	1.4	15.2	42	19	133	5.1	7.38	103	194	6	53	15	1	0	0	1	0	0	10	1	0	1	0	0	0	0	1	0	1	0	0	0	0	0	0	0
78	M	White	Other	80	52	95	35	100	12.4	14.1	159	33	2.4	1.2	13.5	50	19	140	4.1	7.35	108	142	4	48	15	1	0	0	0	0	0	4	0	0	1	0	1	0	0	0	0	1	0	0	0	0	1	0	0
51	M	White	Other	89	58	100	36.8	99	34	13.4	156	33	1.3	1.3	13.7	15	22	136	6	7.3	109	194	1	62	3	1	0	0	0	0	0	1	0	0	1	1	0	0	0	0	0	1	0	0	0	0	1	0	0
65	F	Other	Other	105	86	144	37.1667	100	13.5	13.7	150	34.1	0.6	1.4	13.8	20	27	146	3.7	7.36	104	205	1	31	14	1	0	0	0	0	0	1	0	1	1	0	0	0	1	0	0	0	1	0	0	0	1	0	0
67	M	White	Medicare	71	50	109	36.7222	100	15.1	14.4	205	33	0.9	1.4	14.7	11	23	135	4.5	7.33	111	131	3	27	15	1	0	0	1	0	0	1	0	0	1	1	0	1	0	0	0	1	0	0	0	0	0	0	0
72	F	White	Other	70	46	101	35.8	100	12.1	13.9	126	24	0.8	1.5	16.6	14	22	136	3.1	7.3	108	214	2	36	15	1	0	1	1	0	1	4	1	1	1	1	0	0	1	0	0	1	0	0	0	0	0	0	0
62	M	White	Other	80	55	123	36.8	100	26.7	13.8	259	25	2	1.2	14.2	52	23	134	5.6	7.33	103	138	4	39	15	1	0	0	0	1	1	5	0	1	1	0	1	0	0	0	0	1	0	0	0	0	0	0	0
80	F	White	Medicare	93	74	129	36.3889	100	6	15.1	168	27.9	0.4	1.3	15.2	14	24	135	3.6	7.48	107	128	3	48	15	1	0	0	1	0	1	1	0	1	1	1	0	0	0	0	0	0	0	0	0	0	1	0	0
76	M	Other	Medicare	80	51	112	37.1111	100	14	13.4	202	34	1.5	1.2	13.2	30	23	137	3.9	7.35	106	172	4	47	15	1	0	0	0	0	0	4	1	0	1	0	1	0	0	0	0	1	0	0	0	0	0	0	0
73	M	White	Medicare	79	44	103	36.7222	98	19.8	13.8	95	33	0.7	1.4	15.4	21	26	133	3.7	7.45	103	93	4	40	15	1	1	0	1	1	1	3	1	1	1	1	0	0	0	0	0	1	0	0	0	0	1	0	0
55	M	Other	Other	74	75	131	37.3889	95	6.3	13.5	205	39.3	1.1	1	11	13	25	135	4	7.39	100	174	2	22	15	1	0	0	1	0	1	0	0	0	1	1	0	0	0	0	0	1	0	0	0	0	1	0	0
56	F	White	Other	68	54	124	37.4444	100	17	13	262	38.7	0.5	1	11	17	23	137	3.5	7.45	107	240	1	23	14	1	0	0	0	0	0	1	0	0	1	1	0	0	0	0	0	1	0	0	0	0	0	0	0
46	M	White	Other	65	59	107	37.1111	100	10	14	144	27	2.2	1.4	14.8	68	20	139	5	7.34	105	164	6	45	15	1	0	0	1	1	0	6	0	0	1	0	1	0	0	0	0	1	0	0	0	0	1	0	0
70	F	White	Medicare	80	56	124	36.0556	100	15.6	13.1	171	34	0.7	1.4	15.8	11	22	134	3.5	7.4	104	257	1	30	15	1	0	0	0	0	0	2	0	1	1	1	0	0	0	0	0	1	0	0	0	0	0	0	0
50	M	White	Other	82	58	110	36.8333	96	19.3	13	187	44	0.8	1.3	13.9	20	22	136	3.7	7.4	105	153	1	38	15	1	0	1	0	0	0	5	0	0	1	0	0	0	0	0	0	1	0	0	0	0	1	0	0
72	M	White	Medicare	87	64	89	37.0556	100	15.6	13	149	41	0.6	1.6	17.9	11	19	136	4.2	7.42	106	120	4	43	15	1	0	0	0	0	0	4	1	0	1	1	0	0	0	0	0	1	0	0	0	0	1	0	0
74	M	Other	Medicare	80	50	129	36.6667	100	13	12.1	129	32	1.2	1.6	17.7	17	28	135	4.7	7.41	99	152	2	36	15	1	0	1	0	0	0	4	0	0	1	1	0	0	0	0	0	1	0	0	0	0	0	0	0
64	M	Other	Medicare	51	72	138	35.3	100	10.4	13.4	110	43	1	1.7	18.2	22	25	138	3	7.45	107	138	4	32	15	1	0	1	1	1	0	2	1	0	1	0	0	0	0	0	0	1	0	0	0	0	0	0	0
51	M	White	Medicare	62	56	112	36.3889	100	25.8	13.2	260	28	0.7	1.2	13.2	13	24	135	4.9	7.35	106	131	1	17	15	1	0	0	0	0	0	0	0	1	1	0	0	0	0	0	0	1	0	0	0	0	0	0	0
70	M	White	Medicare	83	46	85	35.2	100	9.5	14.9	146	27	3.7	2.2	24.1	35	24	130	3.7	7.46	93	87	6	53	15	1	0	0	1	1	0	8	1	0	1	0	0	0	0	1	0	1	0	0	0	0	1	0	0
73	F	White	Other	88	61	117	35.2222	100	18.2	13.2	131	31	0.5	1.2	13.6	8	22	135	3.7	7.37	107	240	5	40	15	1	0	0	1	0	0	1	0	0	1	1	0	0	0	0	0	1	0	0	0	0	1	0	0
70	F	White	Medicare	63	67	109	36.6667	95	12.2	13.5	292	33.3	1.6	1.2	12.8	24	21	134	3.9	7.41	98	300	6	28	15	0	0	0	1	1	1	1	1	1	1	0	1	0	0	0	0	0	0	0	0	0	0	0	0
77	M	White	Medicare	79	47	106	35.5556	100	7.8	15.4	144	19	0.9	1.3	14	21	23	133	5.6	7.41	109	136	4	48	3	1	0	0	1	1	1	2	0	1	1	1	0	0	0	0	0	1	0	0	0	0	1	0	0
61	F	Other	Other	72	61	132	35.6	99	12.3	13.8	260	31	1.4	1.4	16.1	32	21	142	5.2	7.37	106	99	5	47	15	1	0	0	0	0	1	2	0	0	1	0	1	0	0	0	0	0	0	0	0	0	1	0	0
85	M	Other	Other	76	69	118	35.8889	100	7.2	23	171	20	0.8	1.7	19	9	18	135	4.8	7.42	111	114	1	36	15	1	0	0	0	0	0	2	1	0	1	1	0	0	0	0	0	1	0	0	0	0	0	0	0
63	M	White	Medicare	86	67	132	36.8333	100	17	15.5	218	34.9	0.7	1.2	13.1	12	27	137	3.9	7.39	106	162	2	25	15	1	0	0	0	0	0	2	1	0	1	1	0	0	0	0	0	1	0	0	0	0	0	0	0
67	F	White	Medicare	82	51	105	35.9	100	9.8	14.5	84	20	2.4	1.6	16.9	31	21	138	5.9	7.4	115	138	8	32	15	1	0	0	1	1	1	5	0	1	1	0	1	0	0	0	0	1	0	0	0	0	1	0	0
63	M	White	Medicare	84	69	128	35.9	100	12.8	14.5	116	36	0.5	1.7	18.9	11	25	139	3.7	7.44	109	148	3	28	15	1	0	0	0	0	0	1	1	0	1	1	0	0	0	0	0	1	0	0	0	0	0	0	0
69	M	White	Other	80	59	99	36.4	100	19.2	13.4	177	32	1.3	1.2	14.3	18	22	137	4.7	7.47	106	113	3	39	15	1	0	0	0	0	1	1	1	0	1	0	1	0	0	0	0	1	0	0	0	0	0	0	0
77	M	White	Medicare	75	46	103	35.8	100	13.1	13.2	116	37	0.8	1.3	15.3	12	23	134	4.1	7.4	107	152	2	61	3	1	0	0	0	0	1	6	0	0	1	1	0	0	0	0	0	0	0	0	0	0	1	0	0
69	M	Other	Medicare	71	47	90	35.8	99	7.4	14.6	199	24	1.3	1.2	14.2	18	25	137	4.9	7.5	110	101	3	27	15	1	0	0	0	0	1	4	0	1	1	0	1	0	0	0	0	1	0	0	0	0	0	0	0
61	M	Other	Medicare	84	60	124	36.6667	100	9.2	14.3	176	43	1.1	1.3	14.6	14	22	138	3.8	7.43	104	110	3	26	15	1	1	1	1	0	1	3	0	0	1	1	0	0	0	0	0	1	0	0	0	0	1	0	0
76	M	White	Other	88	65	106	36.4444	98	13.6	12.9	97	41	1.1	1.8	19.2	16	20	137	3.6	7.4	110	124	3	47	15	1	0	1	1	0	0	2	1	0	1	1	0	0	0	0	0	1	0	0	0	0	1	0	0
69	F	White	Other	86	64	110	34.1	100	11	11.9	143	27	0.5	1.2	13.4	11	22	137	5.3	7.44	109	212	3	30	15	1	0	1	0	0	0	1	1	0	1	1	0	0	0	0	0	1	0	0	0	0	1	0	0
76	M	White	Medicare	88	59	103	36.8889	100	10.5	13.8	107	30.3	0.6	1.2	14.3	14	24	139	3.7	7.36	108	144	1	29	15	1	0	0	0	0	1	2	0	1	1	1	0	0	0	0	0	1	0	0	0	0	0	0	0
66	M	Other	Medicare	58	67	142	36.4	95	13.5	14.1	139	32	0.7	1.4	15.6	14	23	136	5.4	7.4	106	176	2	36	15	0	0	1	1	0	0	4	0	0	1	0	0	0	0	0	0	1	0	0	0	0	0	0	0
78	M	White	Other	70	57	112	35.9	100	19.8	16.4	237	29	0.6	1.6	18	10	21	137	4.4	7.4	107	99	4	34	15	1	0	0	1	1	0	2	0	0	1	0	0	0	0	0	0	1	0	0	0	0	1	0	0
76	M	Other	Medicare	80	69	105	35.7	98	11.4	14.6	125	32	0.9	1.3	14.4	20	24	143	3.9	7.38	104	119	5	41	15	1	0	0	0	1	1	2	1	1	1	1	0	0	0	0	0	1	0	0	0	0	1	0	0
67	F	White	Medicare	71	85	100	37	97	8.8	15.4	98	24	2.4	1.5	16.3	46	22	127	3.9	7.43	100	210	6	40	15	1	0	0	1	1	0	2	1	0	1	0	1	0	0	0	0	1	0	0	0	0	1	0	0
52	M	Other	Other	77	66	121	36.3889	100	8.1	13.4	167	27	0.5	1.7	17.9	8	21	134	4.2	7.45	108	149	1	44	3	1	0	0	0	0	0	4	0	0	1	1	0	0	0	0	0	1	0	0	0	0	1	0	0
63	M	White	Medicare	68	62	121	36.6667	94	8.1	16	379	36.7	0.6	1	10.8	13	29	136	3.4	7.63	103	56	2	25	15	0	0	0	0	0	1	0	0	0	1	1	0	0	0	0	0	0	0	0	0	0	0	0	0
78	F	White	Other	78	55	114	35.9	100	15.8	14.7	133	31	0.6	1.6	17.4	15	24	138	3.7	7.43	104	109	5	37	15	1	0	0	0	0	0	3	1	0	1	0	1	0	0	0	0	1	0	0	0	0	0	0	0
91	M	White	Medicare	88	52	112	36.7	100	10.8	14.5	139	23	1	1.3	15.1	21	26	135	5.4	7.47	106	149	3	37	15	1	0	0	0	0	1	2	1	0	1	1	0	0	0	0	0	0	0	0	0	0	1	0	0
70	M	Other	Medicare	86	59	142	36.4444	100	20.6	14.1	144	42	0.9	1.6	17.7	19	20	131	5.2	7.38	100	130	3	39	15	1	0	0	0	0	0	5	1	0	1	1	0	0	0	0	0	1	0	0	0	0	1	0	0
75	M	White	Medicare	86	52	114	36.3333	100	11.4	13.6	107	19	4.1	1.8	19.3	54	19	132	5.9	7.44	112	154	5	49	15	1	0	0	1	1	1	8	0	1	1	0	1	0	0	0	0	0	0	0	0	0	0	0	0
66	M	White	Other	80	62	124	36.5556	100	5.1	13.5	104	31	0.6	1.4	15.8	12	26	134	4.1	7.39	101	141	5	26	15	1	0	0	1	1	1	5	0	1	1	0	0	1	0	0	0	0	0	0	0	0	1	0	0
72	F	Other	Medicare	86	73	121	37.0556	97	17.8	16	112	20	0.9	1.4	14.9	31	22	132	5.1	7.39	109	214	1	72	3	1	1	1	0	0	1	1	0	0	1	1	0	0	0	0	0	0	0	0	0	0	1	0	0
58	M	Other	Other	87	68	105	36.5	100	14.5	13.2	105	27	0.8	1.8	19.2	11	23	134	5.6	7.44	105	145	1	27	15	1	0	0	0	0	1	1	0	1	1	1	0	0	0	0	0	1	0	0	0	0	0	0	0
79	M	Other	Other	78	55	115	36.3889	100	4.4	18	69	20	1.3	1.5	16.4	22	23	137	4.9	7.46	108	129	1	29	15	1	0	0	0	0	0	3	0	1	1	1	0	0	0	0	0	1	0	0	0	0	1	0	0
74	M	White	Medicare	55	37	95	34.6	100	3.2	13.5	172	33	1.8	1.5	16.5	35	22	138	4.1	7.37	106	121	6	43	15	1	0	0	1	0	1	3	1	1	1	0	1	0	0	0	0	0	0	0	0	0	1	0	0
61	M	Other	Medicare	118	96	129	36.9444	95	13.8	13.9	126	38.4	1.8	1.2	13	25	21	133	6.3	7.22	97	506	6	35	15	1	0	1	1	1	0	6	1	1	1	0	1	0	0	0	0	1	0	0	0	0	1	0	0
69	M	Other	Medicare	72	65	130	36.4	96	16.2	13.9	293	41	1.2	1.4	15.8	25	23	139	4.3	7.41	99	118	3	36	15	0	0	1	1	1	0	4	1	0	1	0	0	0	0	0	0	1	0	0	0	0	1	0	0
73	M	White	Medicare	125	69	117	36.4	100	18	15.2	177	27	1.1	1.4	14.8	22	27	139	5	7.48	105	161	3	65	15	1	0	1	0	1	1	0	1	0	1	0	0	0	0	0	0	1	0	0	0	0	1	0	0
72	F	White	Medicare	60	52	139	35.5	100	15.7	15.1	188	22	0.7	1.4	15.4	19	22	133	4.2	7.3	109	173	2	25	15	1	0	0	0	0	0	3	0	1	1	0	0	0	0	0	0	1	0	0	0	0	1	0	0
62	M	White	Other	80	60	114	36.5	100	11.9	12.4	207	30	0.8	1.3	14.4	21	24	134	6	7.42	109	161	4	34	15	1	0	0	0	0	1	4	0	1	1	0	1	0	0	0	0	1	0	0	0	0	1	0	0
60	M	White	Medicare	84	83	171	35.6	95	10.7	14.1	191	26	1.1	1.4	15.4	28	22	132	4.7	7.4	105	124	4	37	15	1	1	1	1	0	1	3	0	0	1	1	0	0	0	0	0	0	0	0	0	0	1	0	0
55	M	White	Other	80	53	94	36.6111	96	9.7	11.9	157	30	0.8	1.3	14	14	23	137	5.5	7.4	109	98	1	46	3	1	0	0	0	0	0	5	0	0	1	0	0	0	0	0	0	1	0	0	0	0	1	0	0
61	F	Other	Other	63	78	130	36.2778	100	13	12.9	91	17	0.6	1.6	17.6	8	23	131	4.6	7.47	107	146	2	45	15	1	0	0	1	0	0	2	0	0	1	0	0	0	0	0	0	1	0	0	0	0	1	0	0
81	M	White	Medicare	87	28	94	36.1	98	18.4	12.7	196	21	1.8	1.8	18.6	43	21	136	5.7	7.34	115	162	4	49	15	1	0	0	1	1	1	8	0	1	1	1	0	0	0	0	0	1	0	0	0	0	1	0	0
70	M	White	Other	80	60	124	36.1667	100	13.5	13.5	142	41	1	1.3	13.9	11	25	137	4.6	7.41	104	160	1	26	15	1	0	0	0	0	1	2	1	0	1	1	0	0	0	0	0	1	0	0	0	0	0	0	0
68	M	White	Other	81	63	114	35.9444	100	15.6	14.4	124	36	0.7	1.3	15.2	18	27	138	4.5	7.4	103	172	1	27	15	1	0	0	0	0	1	4	0	1	1	1	0	0	0	0	0	1	0	0	0	0	0	0	0
67	M	White	Other	80	60	126	36.4444	100	16.1	13.8	146	27	1.1	1.3	14.6	22	22	135	4.9	7.3	111	179	2	28	15	1	0	0	0	0	0	3	1	0	1	1	0	0	0	0	0	1	0	0	0	0	0	0	0
57	M	White	Other	82	53	106	37	98	19	13.7	169	35	1.1	1.2	12.7	18	23	137	4	7.37	104	152	2	14	15	1	0	0	0	1	0	2	1	0	1	0	0	0	0	0	0	1	0	0	0	0	1	0	0
58	F	White	Other	82	83	154	36.4444	100	7.1	14.6	176	28.4	6.2	1.3	14.6	48	17	132	4.1	7.45	101	129	6	41	15	1	0	0	1	1	0	4	1	1	1	0	0	0	0	1	0	0	0	0	0	0	0	0	0
67	M	Other	Medicare	80	50	117	36.5	100	7.3	13.5	122	29	0.8	1.5	16.4	11	22	132	3.9	7.44	103	147	3	36	15	1	0	1	1	0	0	7	0	0	1	1	0	0	0	0	0	1	0	0	0	0	1	0	0
65	F	Other	Medicare	87	65	99	36.7222	100	10.7	13.9	156	26.1	0.8	1.2	14.1	22	24	135	4.3	7.43	105	201	2	51	3	1	0	0	0	0	1	7	0	0	1	1	0	0	0	0	0	0	0	0	0	0	1	0	0
62	M	Other	Other	80	43	92	36.3889	92	14.9	13.3	110	28	4.1	1.1	11.9	57	20	137	5.8	7.34	110	82	7	48	15	1	1	1	0	0	0	7	1	1	1	0	1	0	0	1	0	1	0	0	0	0	1	0	0
68	M	Other	Medicare	82	56	95	36.2	100	10.3	12.3	110	33	0.5	1.5	16.8	15	27	135	4.7	7.5	106	176	4	63	3	1	0	0	1	0	0	9	1	0	1	1	0	0	0	0	0	1	0	0	0	0	1	0	0
71	M	White	Other	67	55	113	36.2778	100	7.6	12.8	76	44	0.8	1.4	15	8	24	138	4.1	7.42	108	142	3	30	15	1	0	0	1	0	0	5	0	0	1	1	0	0	0	0	0	1	0	0	0	0	0	0	0
62	M	White	Medicare	100	55	118	36.8	100	25.4	14.3	146	25	1.4	1.5	16.9	28	22	136	4.4	7.35	107	128	7	41	15	1	0	1	1	1	1	4	0	1	1	0	1	0	0	0	0	1	0	0	0	0	1	0	0
61	F	White	Other	67	60	104	36.5	99	19.5	13.6	189	35	0.6	1.4	15.7	13	21	138	3.4	7.4	105	127	3	28	15	1	0	0	1	0	1	0	0	1	1	1	0	0	1	0	0	1	0	0	0	0	1	0	0
58	M	White	Other	88	63	116	36.7222	99	16.8	13.6	158	39	0.9	1.3	14.7	20	25	137	4.1	7.45	104	82	1	29	15	1	0	0	0	0	1	4	0	0	1	1	0	0	0	0	0	1	0	0	0	0	0	0	0
70	M	White	Medicare	86	65	122	37.0556	97	14.4	16	218	29.2	4.7	1.1	12.2	75	11	140	4.7	7.32	100	379	6	34	15	1	0	1	1	1	0	4	0	1	1	0	0	0	0	1	0	1	0	0	0	0	1	0	0
56	M	White	Other	86	65	120	36.7222	96	13.5	13.7	150	47	1.2	1.5	16	19	24	136	3.9	7.38	108	175	2	29	15	1	0	0	1	0	0	3	1	0	1	1	0	0	0	0	0	1	0	0	0	0	0	0	0
57	M	White	Other	69	53	111	36.7222	100	6.3	14	146	34	1.1	1.3	14.1	22	23	140	3.9	7.39	108	137	4	22	15	1	0	0	0	0	0	4	1	1	1	0	1	0	0	0	0	1	0	0	0	0	0	0	0
59	F	White	Other	80	54	112	36.4444	100	5.5	13.1	116	24	0.6	1.3	13.8	14	25	136	4.2	7.48	107	127	2	31	15	1	0	1	1	0	0	1	1	0	1	1	0	0	0	0	0	1	0	0	0	0	0	0	0
65	M	White	Other	74	49	90	36.6111	100	9.5	13.9	132	28	0.6	1.4	15.3	14	22	136	3.9	7.39	113	155	1	33	15	1	0	0	0	0	0	2	0	0	1	1	0	0	0	0	0	1	0	0	0	0	1	0	0
77	M	White	Medicare	60	47	99	35.6	100	14.3	13.7	125	28	1.1	1.3	14.5	28	20	134	4.9	7.38	109	206	6	49	15	1	0	0	1	0	0	2	0	0	1	0	1	0	0	0	0	1	0	0	0	0	0	0	0
64	M	White	Other	92	53	97	35.9	100	23.1	13.3	214	32	0.7	1.3	14.8	14	25	138	5	7.35	105	152	3	39	15	1	0	0	0	0	1	3	1	1	1	1	0	0	0	0	0	1	0	0	0	0	0	0	0
71	M	White	Medicare	74	54	115	36.7	100	15.8	12.9	182	30	0.9	1.3	13.6	13	25	136	4.3	7.41	109	123	4	36	15	1	0	1	0	0	1	3	1	1	1	0	1	0	0	0	0	1	0	0	0	0	0	0	0
66	M	White	Other	89	64	110	35.6111	100	15.6	14.1	155	31.7	0.7	1.2	13.1	12	22	140	4.2	7.36	110	134	3	55	3	1	0	0	1	0	0	2	0	1	1	1	0	0	0	1	0	1	0	0	0	0	0	0	0
72	M	Other	Other	80	49	117	35.9	99	12.8	14.4	113	29	1	1.6	17.6	17	24	134	4.9	7.39	107	139	1	55	3	1	0	0	0	0	1	6	1	0	1	1	0	0	0	0	0	1	0	0	0	0	1	0	0
72	F	White	Other	75	61	145	36	96	7.7	15	279	29.3	2	1.3	14.5	59	28	138	4.3	7.41	103	159	5	45	15	1	0	0	0	0	1	2	0	1	1	0	1	0	0	0	0	0	0	0	0	0	1	0	0
55	M	White	Other	91	65	137	36.3	100	2.3	12.9	138	24	0.8	1.3	15	11	24	133	5.9	7.42	109	141	2	17	15	1	0	0	1	0	1	2	0	1	1	0	0	0	0	0	0	1	0	0	0	0	0	0	0
52	F	Other	Medicare	93	57	114	36.1	100	0.9	13.9	77	24.5	0.7	1.6	17.5	15	26	136	3.9	7.44	107	156	2	32	15	1	0	0	0	0	1	4	0	0	1	1	0	0	0	0	0	1	0	0	0	0	1	0	0
77	F	White	Medicare	88	61	120	36.4	100	16	14.6	145	24	0.5	1.4	16	9	25	134	4.2	7.49	105	188	2	43	15	1	0	0	1	0	1	2	1	1	1	1	0	0	0	0	0	0	0	0	0	0	1	0	0
74	F	White	Medicare	82	56	131	36.1667	100	9.7	14.1	206	20	2	1.3	14.6	33	21	135	5.1	7.42	108	160	5	47	15	1	0	0	1	1	1	3	1	1	1	0	1	0	0	0	0	1	0	0	0	0	1	0	0
66	M	Other	Medicare	80	77	153	37.3333	100	8.2	17.7	157	24	1.4	1.3	13.7	15	25	138	5.3	7.5	105	148	6	34	15	1	0	0	0	1	0	1	0	1	1	0	1	0	0	0	1	1	0	0	0	0	1	0	0
80	M	White	Medicaid	80	46	104	35.5556	100	8.6	13.9	156	25	0.7	1.3	14.7	14	22	125	4.5	7.42	99	137	2	40	15	1	0	0	1	0	0	3	1	0	1	1	0	0	0	0	0	1	0	0	0	0	1	0	0
52	M	White	Medicaid	81	61	91	36.6667	96	6.5	12.2	78	28.7	0.6	1.2	13	23	26	131	3.7	7.37	94	231	4	20	14	0	0	0	1	1	0	3	0	0	1	0	0	0	0	0	0	0	0	0	0	0	0	0	0
49	M	White	Medicare	85	52	95	37	94	20.6	13.2	253	31	1	1.5	17.1	23	26	133	5.1	7.26	102	151	5	35	15	1	1	1	1	1	1	4	0	0	1	0	0	0	0	0	0	0	1	0	0	0	1	0	0
75	M	White	Other	80	50	97	35.8	100	8.1	13.9	122	21	3.2	1.2	14.4	61	21	136	5.2	7.37	110	177	5	35	15	1	0	0	0	0	1	6	0	1	1	0	1	0	0	0	0	1	0	0	0	0	0	0	0
66	F	Other	Medicare	78	80	133	36.6667	100	7.5	12.4	122	19	0.6	1.2	13.1	13	22	137	3.2	7.37	111	119	1	33	15	1	0	0	0	0	0	3	1	0	1	1	0	0	0	0	0	1	0	0	0	0	0	0	0
72	M	White	Medicare	80	68	117	36.5	100	12.1	14.9	142	29	1.3	1.5	16.2	21	19	134	4.6	7.45	106	133	2	57	3	1	0	1	0	0	1	9	0	1	1	1	0	0	0	0	0	1	0	0	0	0	1	0	0
68	M	White	Medicare	75	65	130	36.4444	100	5.1	13.1	119	41	1	1.5	15.7	19	22	138	4.6	7.36	97	284	1	29	15	1	0	0	0	0	1	3	0	1	1	1	0	0	0	0	0	1	0	0	0	0	0	0	0
69	M	White	Medicare	85	73	127	35.9444	95	15	13.1	295	34	0.8	1.2	13.9	18	23	136	4.2	7.37	101	220	2	29	15	1	0	0	1	0	1	0	0	0	1	1	0	0	0	0	0	1	0	0	0	0	1	0	0
55	M	Other	Other	97	46	78	36.7778	99	18.3	12.7	149	32	0.9	1.4	15.8	12	23	133	4.8	7.39	103	157	1	27	15	1	0	0	0	0	0	2	0	0	1	1	0	0	0	0	0	1	0	0	0	0	0	0	0
62	M	Other	Medicaid	90	58	98	36.2778	100	6	12.7	139	21	0.6	1.2	14	10	21	134	4.6	7.38	107	126	1	31	15	1	0	0	0	0	1	1	0	0	1	1	0	0	0	0	0	0	0	0	0	0	1	0	0
79	M	Other	Other	66	46	100	35.5	100	11.7	14.5	125	27	0.7	1.3	14.5	15	18	134	5.8	7.37	108	114	1	45	15	1	0	0	0	0	1	4	1	1	1	1	0	0	0	0	0	1	0	0	0	0	0	0	0
66	F	Other	Medicare	64	58	116	33.8889	99	7.9	12.8	110	33	0.5	1.5	16.7	12	23	139	3.7	7.4	99	101	1	33	15	1	0	0	0	0	1	1	0	0	1	1	0	0	0	0	0	1	0	0	0	0	1	0	0
79	M	Other	Medicare	87	53	127	35.2	100	11.5	14.6	146	30	1	1.4	14.8	16	19	140	3.4	7.4	108	116	5	39	15	1	0	0	1	1	0	6	1	1	1	0	1	0	0	0	0	1	0	0	0	0	1	0	0
70	M	Other	Medicare	84	50	122	37	97	7.8	13.4	221	35.8	0.7	1.1	12.4	10	32	141	3.6	7.48	102	122	4	34	15	1	0	0	1	0	1	1	0	0	1	0	0	1	0	0	0	1	0	0	0	0	1	0	0
69	M	White	Medicare	87	67	110	36.1	100	7.6	13.3	163	20	1	1.5	17.1	17	23	132	5.7	7.43	110	86	5	29	15	1	0	0	0	0	1	2	1	1	1	0	1	0	0	0	0	1	0	0	0	0	0	0	0
69	M	White	Medicare	80	63	124	36	100	12.1	17.1	106	22	2.3	1.4	16.4	25	28	135	4	7.63	102	79	4	42	15	1	0	1	0	1	1	4	1	0	1	0	0	0	0	1	0	1	0	0	0	0	0	0	0
64	F	White	Other	77	50	116	36	99	9.9	13.3	127	25	1.6	1.6	17.1	28	24	134	4.6	7.45	104	197	4	39	15	1	0	0	0	0	1	6	0	0	1	0	1	0	1	0	0	0	0	0	0	0	1	0	0
70	M	White	Medicare	83	56	108	37.1667	98	8.8	15.5	200	24	1.2	1.2	14.4	23	27	135	4.3	7.31	101	157	2	54	3	1	0	0	0	0	1	8	1	1	1	1	0	0	0	0	0	1	0	0	0	0	1	0	0
69	M	White	Medicare	93	40	58	36.6	95	18.8	12.8	225	24	2.2	1.2	13.3	41	16	139	4.7	7.27	111	130	5	67	15	1	0	1	0	1	0	3	1	0	1	0	1	0	0	0	0	1	0	0	0	0	0	0	0
69	M	White	Medicare	80	53	98	36.3	100	12.6	13	179	28	0.7	1.1	13.4	15	28	137	4.9	7.45	105	147	1	25	15	1	0	0	0	0	1	3	0	1	1	1	0	0	0	0	0	1	0	0	0	0	0	0	0
69	M	Other	Medicare	105	61	100	37.0556	98	16.8	16.1	121	23	0.6	2	20.7	14	22	132	4.4	7.45	105	152	5	29	15	1	0	1	1	1	1	4	1	1	1	1	0	0	0	0	0	1	0	0	0	0	0	0	0
69	M	White	Other	80	57	104	35.5	100	9.4	13.6	128	32	1.1	1.6	16.9	15	24	138	5	7.41	104	127	2	36	15	1	0	0	0	0	1	1	1	1	1	1	0	0	0	0	0	1	0	0	0	0	1	0	0
69	M	White	Medicare	84	51	116	36.5	100	15.3	14.2	160	24.4	0.8	1.3	14.8	18	27	134	4.6	7.38	106	189	3	37	15	1	0	1	0	1	1	2	0	0	1	0	0	0	0	0	0	0	0	0	0	0	1	0	0
76	M	Other	Medicare	74	36	101	35.6	97	13	13.1	200	22	1.2	1.3	14.5	18	21	128	5.3	7.3	103	126	2	30	15	1	0	0	1	0	1	5	0	1	1	1	0	0	0	0	0	0	0	0	0	0	0	0	0
70	M	White	Other	80	54	105	36.1	100	6	12.7	121	40	0.7	1.6	17.6	14	22	134	4.1	7.36	101	159	1	54	3	1	0	0	0	0	0	1	0	1	1	1	0	0	0	0	0	1	0	0	0	0	0	0	0
71	M	Other	Medicare	67	62	111	35.7778	100	10.6	13.7	151	42	0.8	1.2	13.1	8	25	137	3.4	7.45	107	148	1	36	15	1	0	0	0	0	0	1	0	0	1	1	0	0	0	0	0	1	0	0	0	0	0	0	0
55	M	White	Other	80	60	107	35.4	100	13.3	13.7	273	18	3.5	1.8	20.3	58	23	136	5.9	7.37	113	103	7	30	15	1	0	0	1	1	0	3	0	1	1	0	1	0	0	0	0	1	0	0	0	0	1	0	0
71	F	Other	Other	82	52	115	35.5	100	13.3	15.3	188	24	1.1	1.3	14.8	33	23	131	5.3	7.42	105	210	1	32	15	1	0	0	0	0	1	4	0	0	1	1	0	0	0	0	0	1	0	0	0	0	1	0	0
78	M	White	Other	81	55	96	36	99	6.8	13.2	52	34	0.8	1.3	13.8	15	24	135	5.5	7.46	108	140	3	36	15	1	0	0	1	1	0	8	0	0	1	0	0	0	0	0	0	1	0	0	0	0	1	0	0
52	M	White	Other	91	60	103	36.4444	98	10.4	11.6	118	43	0.6	1.7	18.5	11	22	138	3.6	7.4	105	212	1	45	4	1	0	0	0	0	0	7	0	0	1	1	0	0	0	0	0	1	0	0	0	0	0	0	0
63	M	White	Medicare	91	68	130	36.9444	100	11.9	14.1	210	31	0.9	1.5	16.5	16	26	141	5.3	7.37	108	153	3	36	15	1	1	1	0	0	1	4	0	1	1	1	0	0	0	0	0	0	0	0	0	0	1	0	0
56	M	Other	Other	87	72	151	36.8333	100	11.9	16.9	220	22	0.7	1.3	15.2	10	23	136	4.9	7.31	112	150	3	30	15	1	0	0	1	0	1	0	0	0	1	1	0	0	0	0	0	0	0	0	0	0	1	0	0
73	M	Other	Other	88	58	104	36.5	99	9.5	13.2	119	31	1	1.6	17.6	16	24	134	4.9	7.42	106	223	2	26	15	1	0	0	0	0	0	1	1	0	1	0	0	0	0	0	0	1	0	0	0	0	1	0	0
75	F	White	Medicare	104	35	104	36.3	95	11.6	15	140	20	1	1.6	18	22	18	134	4.9	7.44	110	139	4	43	15	1	1	0	1	1	1	9	1	0	1	1	0	0	0	0	1	0	1	0	0	0	1	0	0
52	F	White	Medicaid	89	61	90	36.8333	90	9.9	13.8	238	40	0.5	1	10.4	16	30	129	3.7	7.44	90	304	3	25	15	1	1	1	0	1	1	1	1	1	1	0	0	0	0	0	0	1	1	0	0	0	1	0	0
75	F	Other	Other	87	37	73	36.2	100	12.1	13.2	367	35	0.4	1.1	13.2	14	25	143	5.1	7.39	104	485	3	52	15	1	0	0	1	1	1	2	0	1	1	0	0	0	0	0	0	0	0	0	0	0	1	0	0
55	M	Other	Other	80	53	87	36.6667	100	11.7	12.7	147	32	0.9	1.2	13.6	14	23	132	4.4	7.38	101	209	2	26	15	1	1	1	1	0	0	2	0	0	1	1	0	0	0	0	0	1	0	0	0	0	1	0	0
84	M	White	Medicare	89	70	121	36.8333	91	12	13.6	223	27.9	1.1	1.4	14.7	16	24	132	3.5	7.43	99	170	3	24	15	1	0	0	1	1	1	0	1	1	1	1	0	0	0	0	0	1	0	0	0	0	1	0	0
73	F	Other	Medicare	61	42	87	36.3889	100	10.8	11.8	139	26	0.6	1.6	16.8	20	24	141	3.1	7.42	103	122	3	39	15	1	0	0	1	0	0	2	0	0	1	1	0	0	0	0	0	0	0	0	0	0	1	0	0
51	M	White	Other	87	71	117	35.5	100	11.9	14.1	137	27	0.9	1.1	12.9	21	24	137	7.2	7.47	109	129	3	25	15	1	0	1	1	0	1	1	0	1	1	1	0	0	0	0	0	1	0	0	0	0	0	0	0
68	M	White	Other	73	52	98	35.8	99	14.1	13.1	129	31	1.2	1.6	17	20	26	135	4.5	7.4	103	197	3	31	15	1	0	0	1	0	0	2	1	0	1	1	0	0	0	0	0	0	0	0	0	0	1	0	0
63	F	Other	Other	84	61	121	34.9	100	7.4	14.7	168	27.6	0.6	1.3	14.3	11	26	135	4	7.39	109	147	1	29	15	1	0	0	0	0	1	2	0	1	1	0	0	0	0	0	0	1	0	0	0	0	0	0	0
53	M	White	Medicaid	97	61	102	36.5	98	15.1	12.4	166	30	0.9	1.4	15.5	18	26	134	5.1	7.41	102	149	1	46	15	1	0	0	0	0	1	2	1	1	1	1	0	0	0	0	0	1	0	0	0	0	1	0	0
67	M	White	Medicare	95	65	111	37.0556	98	9.7	13.9	134	29	0.9	1.4	15.1	14	18	137	4.7	7.39	109	112	2	39	15	1	0	1	1	0	1	4	0	0	1	0	0	0	0	0	0	1	0	0	0	0	1	0	0
77	F	Other	Other	90	69	140	35	100	15	12.9	152	28	1.1	1.3	14.7	32	20	131	4.5	7.41	104	144	3	63	3	1	0	0	1	0	0	0	1	0	1	1	0	0	0	0	0	1	0	0	0	0	1	0	0
58	F	Other	Other	74	78	139	36.4444	100	5	13.7	168	32	0.8	1.4	15.1	18	24	138	2.6	7.45	110	146	3	29	15	1	0	1	0	0	0	1	0	0	1	1	0	0	0	0	0	1	0	0	0	0	0	0	0
69	M	Other	Medicare	80	63	124	36.5	100	15.3	15.1	187	26	3.8	1.3	14.5	32	23	136	3.7	7.39	106	112	6	38	15	1	0	0	1	1	1	2	1	0	1	0	0	0	0	1	0	1	0	0	0	0	1	0	0
67	M	White	Medicare	86	66	95	36.5556	96	11.4	13.7	137	37.6	1	1.1	12	16	20	140	4.4	7.39	103	175	6	31	15	0	0	0	1	1	0	2	0	1	1	0	1	0	0	0	0	0	0	0	0	0	0	0	0
72	M	White	Medicare	80	64	132	36.4444	100	7.7	13.9	99	25	0.9	1.5	16.1	15	23	133	5.1	7.46	107	141	2	29	15	1	0	0	1	0	0	4	1	0	1	1	0	0	0	0	0	1	0	0	0	0	1	0	0
67	M	White	Other	80	64	112	35.1	100	9	13.7	147	32	1.1	1.4	15.6	16	26	134	5	7.44	106	151	3	23	15	1	0	0	1	0	1	4	1	1	1	1	0	0	0	0	0	1	0	0	0	0	1	0	0
80	M	White	Other	57	60	129	36.6667	100	14.6	12.6	136	33	0.8	1.5	16.7	17	22	133	5.3	7.44	105	127	4	50	15	1	0	0	0	0	0	2	1	0	1	0	1	0	0	0	0	1	0	0	0	0	0	0	0
59	M	White	Other	87	61	100	36.6667	100	19.6	13.2	176	28.3	0.8	1.4	15.7	14	23	139	4.4	7.29	109	149	1	32	15	1	0	0	0	0	1	1	0	1	1	1	0	0	1	0	0	1	0	0	0	0	0	0	0
81	M	White	Medicare	84	77	138	36.4444	97	14.8	14.6	136	40.1	1.6	3.9	37.9	38	20	141	4.4	7.38	109	163	3	39	15	0	0	0	1	1	1	0	1	0	1	1	0	0	0	0	0	0	0	0	0	0	0	0	0
56	F	White	Other	70	61	123	36.2	100	11.4	13.9	115	24	0.6	1.5	16.1	15	23	136	4.6	7.43	106	99	6	24	15	1	0	1	1	1	0	4	0	0	1	0	1	0	0	0	0	1	0	0	0	0	1	0	0
82	M	White	Other	80	48	104	36.4444	98	7.9	14	88	38	0.9	1.2	13.5	18	24	141	4.4	7.35	109	138	3	44	15	1	0	1	1	1	0	7	1	1	1	1	0	0	0	0	1	1	0	0	0	0	1	0	0
69	M	Other	Other	66	61	110	35.7222	100	12.3	16.8	150	26	0.6	1.7	18.7	10	22	137	5.2	7.46	109	151	1	27	15	1	0	0	0	0	0	0	0	0	1	1	0	0	0	0	0	1	0	0	0	0	0	0	0
75	F	White	Medicare	70	45	87	36.6667	100	9.2	12.2	98	27	0.4	1.5	16.9	10	25	128	3.7	7.43	101	140	2	37	15	1	0	0	0	0	0	3	0	0	1	1	0	0	0	0	0	1	0	0	0	0	1	0	0
56	F	White	Medicaid	86	73	120	36.3889	98	8.6	15.5	105	23	0.4	1.6	17.5	7	21	137	4.1	7.35	105	143	4	32	15	1	1	1	0	0	0	4	1	0	1	1	0	0	0	0	0	0	0	0	0	0	1	0	0
64	M	White	Medicare	82	43	98	36.4444	100	7	13.4	89	27	0.6	1.3	14	6	24	133	3.9	7.46	107	195	2	28	15	1	0	0	0	0	0	3	0	0	1	1	0	0	0	0	0	1	0	0	0	0	1	0	0
78	M	White	Medicare	90	43	120	36.8333	99	7.1	15.1	118	36	1.3	1.4	15.1	23	24	134	4.1	7.43	106	151	1	29	15	1	0	0	0	0	0	2	1	0	1	1	0	0	0	0	0	1	0	0	0	0	1	0	0
53	M	White	Other	80	64	100	36.5556	97	14.4	13.4	206	31	0.8	1.4	15.1	12	24	137	5	7.48	104	155	3	61	3	1	0	0	0	1	1	7	1	0	1	1	0	0	0	0	0	1	0	0	0	0	1	0	0
91	M	White	Medicare	99	75	114	35.6111	98	8.1	15.3	129	31.1	1.6	1.2	13.5	44	27	138	3.6	7.48	100	209	7	35	15	0	0	0	1	1	1	2	1	0	1	0	1	0	0	0	0	0	0	0	0	0	0	0	0
59	M	White	Other	77	51	95	36.7	97	21.6	14.5	375	21	0.9	1.6	16.7	15	24	137	4.6	7.43	107	153	3	34	15	1	0	0	1	1	1	3	1	1	1	1	0	0	0	0	0	1	0	0	0	0	1	0	0
71	M	White	Medicare	92	57	96	36.4	99	17	13.4	228	31	0.7	1.3	15.3	18	25	137	4.3	7.35	108	155	1	37	15	1	0	1	0	0	1	0	1	1	1	1	0	0	0	0	0	1	0	0	0	0	0	0	0
46	F	White	Other	92	69	114	36.7778	100	42.7	15.7	206	29	1	1.4	15.4	16	23	137	5.3	7.39	108	113	1	32	15	1	0	0	0	0	0	6	0	0	1	1	0	0	0	0	0	1	0	0	0	0	0	0	0
75	F	White	Other	74	60	125	36.2778	100	10.6	17.2	108	22	0.8	1.2	12.7	17	21	134	5.3	7.39	108	190	3	37	15	1	0	0	1	0	0	1	0	0	1	1	0	0	0	0	0	0	0	0	0	0	1	0	0
66	M	White	Medicare	104	59	111	36.6667	100	12.7	14.5	142	24	0.6	1.3	14.6	17	25	133	3.9	7.43	107	81	2	28	15	1	0	0	0	0	0	5	1	0	1	1	0	0	0	0	0	1	0	0	0	0	0	0	0
71	F	White	Medicare	80	53	100	35.2778	100	15.5	14.8	199	32	0.7	1.2	13.5	14	25	135	4.5	7.45	102	238	2	31	15	1	0	0	0	0	1	2	0	1	1	1	0	0	0	0	0	0	0	0	0	0	1	0	0
72	M	Other	Medicare	76	41	136	36.5	100	15.8	12.2	129	28	1.5	1.3	14.6	26	24	138	4.7	7.33	109	177	1	30	15	1	0	1	0	0	0	2	1	0	1	1	0	0	0	0	0	1	0	0	0	0	1	0	0
74	M	Other	Other	72	45	75	36.5556	100	10.3	12.1	119	29	1.4	1.4	15.4	35	26	134	4.2	7.44	101	204	9	40	15	1	0	0	0	1	0	7	1	0	1	0	1	0	0	0	0	1	0	0	0	0	1	0	0
79	F	White	Other	102	59	106	36.6111	91	10	17.2	198	30.4	2	1	10.5	25	18	135	4.4	7.32	103	127	6	43	15	0	0	0	1	1	0	0	1	0	1	0	1	0	0	0	0	1	0	0	0	0	1	0	0
62	M	Other	Other	80	68	122	34.5	100	20	13.2	152	27	0.8	1.3	13.8	10	20	132	4.8	7.42	107	140	1	36	15	1	0	0	0	0	0	3	0	0	1	1	0	0	0	0	0	1	0	0	0	0	1	0	0
53	F	Other	Other	80	68	114	35.3	100	6.7	13.2	135	19	0.9	1.5	16.7	21	25	135	2.7	7.41	103	255	4	24	15	1	0	0	1	1	0	7	1	0	1	1	0	0	0	0	0	0	0	0	0	0	1	0	0
74	M	White	Medicare	84	57	100	36.2	97	11.4	15.1	209	24	1.2	1.2	14.3	23	26	139	5.5	7.39	108	219	4	39	15	1	0	0	0	0	1	4	1	1	1	0	1	0	0	0	0	1	0	0	0	0	0	0	0
66	F	White	Other	46	52	93	35.2	100	9.5	14.4	173	24	0.6	1.6	17.9	16	21	133	4.9	7.46	109	143	3	30	15	1	0	0	1	1	1	1	0	0	1	0	0	0	0	0	0	1	0	0	0	0	1	0	0
64	M	White	Other	81	53	120	35	100	7.9	13.2	97	24	1	1.3	14.4	18	25	139	4.6	7.37	102	99	5	25	15	1	0	1	0	0	0	5	1	0	1	1	0	0	0	0	0	1	0	0	0	0	0	0	0
57	M	Other	Other	85	77	127	37.3	95	17	14.3	187	35	0.8	1.4	14.9	18	24	136	4.8	7.39	111	224	3	34	15	1	0	1	1	1	0	0	1	0	1	0	0	0	0	0	0	1	0	0	0	0	1	0	0
66	M	White	Medicare	96	55	100	36.6	100	13	14.8	212	35	1.3	1.4	15.4	28	21	137	4.5	7.3	109	135	10	48	15	1	0	1	1	0	1	1	1	1	1	0	1	0	0	0	0	1	0	0	0	0	1	0	0
86	M	Other	Other	78	41	104	35.4	89	13.1	14.5	204	21	1.9	1.3	15.2	56	24	137	4.2	7.31	108	168	7	44	15	1	0	0	0	0	1	3	0	1	1	0	1	0	0	0	0	1	0	0	0	0	0	0	0
61	M	Other	Medicare	77	60	121	36.9444	100	17	13	168	34.7	0.9	1.2	13.1	15	22	138	4.1	7.3	105	185	1	41	15	1	0	1	0	0	0	5	0	0	1	1	0	0	0	0	0	1	0	0	0	0	1	0	0
79	M	White	Other	85	61	122	36.3889	100	9.1	12.1	66	24	0.9	1.4	15.8	21	23	133	5.1	7.41	111	193	2	60	3	1	0	0	0	0	0	8	1	0	1	1	0	0	0	0	0	1	0	0	0	0	0	0	0
47	M	White	Other	94	56	108	36.7	100	16.4	13.2	218	30	0.9	1.2	14.1	18	26	138	5.5	7.48	110	177	2	25	12	1	0	0	0	1	1	4	0	1	1	0	0	0	0	0	0	1	0	0	0	0	0	0	0
72	M	Other	Medicare	77	60	105	36.2778	98	9.2	11.7	93	32	0.9	1.4	15.2	15	25	137	4.6	7.4	105	169	1	23	15	1	0	0	0	0	0	3	1	0	1	1	0	0	0	0	0	1	0	0	0	0	1	0	0
60	M	Other	Other	88	69	123	36.7	100	7.7	13.2	160	43	1	1.3	13.6	11	24	137	4	7.39	102	157	3	53	3	1	0	1	0	1	1	2	0	1	1	1	0	0	0	0	0	1	0	0	0	0	0	0	0
68	M	White	Medicare	80	48	72	36.5	96	15.6	13.7	131	34	1	1.3	14.4	14	23	138	5.8	7.36	108	151	5	38	15	1	0	1	1	1	0	8	1	0	1	0	0	0	0	0	0	1	0	0	0	0	0	0	0
68	M	White	Medicare	80	58	112	36.1	100	7.1	14.3	188	20	1	1.8	19.3	19	24	135	5.1	7.43	109	164	2	50	3	1	0	0	1	0	1	1	0	0	1	1	0	0	0	0	0	1	0	0	0	0	1	0	0
86	M	White	Medicare	84	54	106	35.5	100	12.4	13.8	201	23	0.7	1.2	14.2	20	21	138	4.7	7.37	112	164	2	36	15	1	0	0	0	0	1	2	1	0	1	1	0	0	0	0	0	0	0	0	0	0	1	0	0
69	M	Other	Medicare	78	69	129	36.6111	100	13.6	12.6	137	27	1	1.4	15.3	14	25	136	4.8	7.42	105	174	2	27	15	1	0	0	1	0	0	1	1	0	1	1	0	0	0	0	0	1	0	0	0	0	0	0	0
67	M	White	Other	84	59	115	35.5	94	10.1	12.4	184	45	0.7	1.2	14	13	23	137	4.2	7.41	104	135	1	33	15	1	0	1	0	0	1	1	0	1	1	1	0	0	0	0	0	0	0	0	0	0	1	0	0
75	M	Other	Medicare	64	38	96	36.8889	99	8.2	14.1	192	30	1.4	1.3	14.3	37	28	136	4.1	7.53	103	152	2	44	15	1	0	0	1	0	1	1	0	0	1	1	0	0	0	0	0	1	0	0	0	0	1	0	0
59	F	Other	Other	78	49	105	35.9	100	10	15.8	145	16	1.3	1.5	15.9	19	19	132	5.5	7.48	108	143	5	24	15	1	0	0	1	1	1	6	0	0	1	1	0	0	0	0	0	0	0	0	0	0	1	0	0
65	M	White	Medicare	54	60	118	36.7222	100	5.8	12.6	171	26	1.1	1.3	14.4	21	27	136	4.5	7.36	104	157	1	26	15	1	0	0	0	0	1	2	0	1	1	1	0	0	1	0	0	1	0	0	0	0	0	0	0
70	M	Other	Medicaid	80	49	112	36.5556	100	8	13.7	133	27	0.6	1.6	17.4	10	25	134	4.8	7.42	108	131	3	34	15	1	0	0	0	0	0	2	0	0	1	1	0	0	0	0	0	1	0	0	0	0	1	0	0
64	M	White	Medicare	80	50	86	35.9	100	15.4	14	163	30	0.6	1.5	16.6	24	22	140	4.4	7.37	112	125	3	56	15	1	0	0	0	1	1	4	1	0	1	1	0	0	0	0	0	1	0	0	0	0	1	0	0
81	M	White	Medicare	80	48	119	35.1	99	7.3	13.2	95	32	0.7	1.5	16.4	16	23	138	3.7	7.4	105	128	5	51	15	1	0	1	0	0	0	3	0	0	1	0	1	0	0	0	0	1	0	0	0	0	0	0	0
65	F	Other	Medicare	84	56	115	36.4444	100	18.6	14.5	159	29	0.8	1.2	13.1	11	23	134	4.6	7.36	105	169	1	52	6	1	0	1	0	0	0	6	0	0	1	1	0	0	0	0	0	1	0	0	0	0	1	0	0
80	M	White	Medicare	80	54	113	36	100	11.6	13.8	143	28	1	1.4	16.4	16	24	139	4.9	7.36	110	139	3	31	15	1	0	0	0	1	1	2	1	1	1	0	0	0	0	0	0	1	0	0	0	0	1	0	0
73	M	Other	Other	85	56	117	36.9444	92	9.7	13.3	256	34.3	2.3	1.1	12.1	58	21	133	4.7	7.38	97	359	10	36	15	1	0	1	1	1	0	2	1	1	1	0	1	0	0	0	1	1	1	0	0	0	1	0	0
59	F	White	Other	70	72	129	36.5556	100	7.2	14.5	126	30	0.9	1.2	13.1	14	24	138	3.9	7.38	104	86	2	29	15	1	0	0	1	0	0	2	0	0	1	1	0	0	0	0	0	1	0	0	0	0	1	0	0
70	F	Other	Other	119	62	111	35.8889	100	14.4	13.8	131	22	0.6	1.3	14	8	24	136	4.1	7.47	106	191	2	39	15	1	0	0	1	0	0	1	0	0	1	1	0	0	0	0	0	1	0	0	0	0	1	0	0
63	M	White	Other	66	77	128	37.1667	99	8.2	15.3	335	34.1	0.9	1.1	13	21	26	139	4.4	7.41	105	128	1	22	15	0	0	0	0	0	1	0	1	0	1	1	0	0	0	0	0	0	0	0	0	0	0	0	0
46	M	White	Medicare	90	70	113	36.4444	100	20.8	13.8	208	26	0.8	1.1	13.1	16	25	138	5.6	7.38	106	153	1	23	15	1	0	0	0	0	1	0	0	1	1	1	0	0	1	0	0	1	0	0	0	0	0	0	0
67	M	White	Other	66	52	122	36.1	99	10.6	11.6	204	31	1	1.3	13.9	31	24	136	5.2	7.33	107	216	2	47	15	1	0	0	0	0	0	1	0	1	1	1	0	0	0	0	0	1	0	0	0	0	0	0	0
63	M	Other	Medicare	80	56	110	36.6111	100	10.9	11.9	147	25	1.1	1.3	14.5	13	24	132	4.5	7.43	102	230	1	25	15	1	0	1	0	0	0	1	0	0	1	0	0	0	0	0	0	1	0	0	0	0	1	0	0
45	M	Other	Medicare	76	82	140	36.6667	96	18	12.8	179	29	0.9	1.5	16.5	14	25	135	4.8	7.4	102	167	1	34	15	1	0	1	0	0	0	0	0	0	1	1	0	0	0	0	0	1	0	0	0	0	1	0	0
70	M	White	Medicare	70	54	115	36.6111	100	15.8	12.1	141	42	0.8	1.4	14.9	17	23	134	4	7.44	102	142	3	31	15	1	0	0	1	0	0	4	0	0	1	1	0	0	0	0	0	1	0	0	0	0	1	0	0
61	M	Other	Other	80	68	117	36.2	100	12.5	13.3	139	26	1.1	1.2	13.6	17	24	134	4.7	7.49	106	172	1	38	15	1	0	0	0	0	1	3	0	0	1	1	0	0	0	0	0	0	0	0	0	0	1	0	0
68	F	Other	Medicaid	83	64	139	35.9	100	13.8	16.3	233	23	1	1.5	17.3	36	26	136	4.5	7.43	104	99	5	33	15	1	0	0	1	1	1	2	1	0	1	0	0	0	0	0	0	0	0	0	0	0	1	0	0
66	F	Other	Medicare	82	64	99	36.2222	100	15.9	13.5	113	17	0.9	1.4	15.4	14	24	133	6.1	7.45	109	136	1	65	4	1	0	0	0	0	1	6	0	0	1	1	0	0	0	0	0	0	0	0	0	0	1	0	0
59	M	White	Other	86	64	110	36.1	100	17.1	12.3	168	43	0.8	1.2	13.7	19	25	136	4.3	7.36	102	171	2	20	15	1	0	0	1	0	1	0	0	1	1	0	0	0	0	0	0	1	0	0	0	0	0	0	0
73	M	White	Medicare	64	61	133	35.1	100	11.3	19.3	83	22	2.5	1.4	15.1	18	24	131	5.1	7.58	104	103	9	50	15	1	0	0	1	1	1	6	0	0	1	0	0	0	0	1	0	1	0	0	0	0	0	0	0
47	M	Other	Other	72	71	122	35.7	100	8	17	114	23	1.6	1.7	18.7	12	26	132	4.4	7.42	103	182	2	24	15	1	0	1	0	1	0	2	0	0	1	0	0	0	0	0	0	1	0	0	0	0	1	0	0
86	F	Other	Other	98	55	123	36.5	100	14.9	15.1	273	30	1	1.3	13.6	25	18	136	4.4	7.31	114	169	3	43	15	1	0	0	0	0	1	2	1	0	1	0	1	0	0	0	0	1	0	0	0	0	1	0	0
69	M	Other	Other	84	53	92	36.8333	98	9.2	12.7	147	39	0.8	1.5	16.4	17	24	138	3.6	7.35	105	141	2	27	15	1	0	0	0	0	1	2	0	1	1	1	0	0	0	0	0	1	0	0	0	0	0	0	0
57	M	White	Other	74	47	91	35.5	100	7.3	15.4	114	31	1.1	1.6	17.4	22	23	138	4.1	7.4	101	109	8	46	3	0	0	1	1	1	0	4	0	0	1	0	1	0	0	0	0	1	0	0	0	0	1	0	0
56	M	White	Other	70	64	116	35.8889	100	9.9	13.2	97	33	1	1.4	14.5	17	28	135	6	7.46	105	131	4	40	3	1	0	0	1	1	1	5	0	1	1	1	0	0	0	0	0	1	0	0	0	0	0	0	0
65	M	White	Medicare	80	52	101	36.7222	99	17.5	12	149	30	0.7	1.3	14.1	21	24	135	4.1	7.38	109	149	2	30	15	0	0	1	0	0	0	4	0	1	1	1	0	0	0	0	0	1	0	0	0	0	1	0	0
68	F	White	Medicare	80	54	103	35.5	100	21.2	14.7	142	22	0.7	1.9	19.6	18	21	137	4.5	7.37	113	161	3	58	3	1	0	0	0	1	1	10	1	0	1	1	0	0	0	0	0	1	0	0	0	0	0	0	0
57	F	White	Medicare	85	52	92	37	95	20	12.8	171	30	0.7	1.3	14.1	14	25	139	4	7.35	110	176	1	24	15	1	0	0	0	0	0	4	0	0	1	1	0	0	0	0	0	1	0	0	0	0	0	0	0
70	F	White	Medicaid	85	49	114	35.6667	100	11.7	14.1	114	33	0.3	1.6	17.5	9	22	137	3.8	7.39	106	114	2	31	15	1	0	0	1	0	0	2	1	0	1	1	0	0	0	0	0	1	0	0	0	0	1	0	0
81	M	White	Medicare	85	46	93	36.5556	96	14.9	14.4	89	33.4	1.9	1.9	20.8	31	17	129	4.5	7.37	105	177	2	53	15	1	0	0	0	1	0	6	1	0	1	0	0	0	0	0	0	1	0	0	0	0	1	0	0
73	F	White	Medicare	74	59	139	35.8	100	19.8	15.2	113	22	0.7	1.3	14.6	10	20	134	5.8	7.46	112	155	6	43	15	1	0	0	1	1	0	2	1	0	1	0	1	0	0	0	0	1	0	0	0	0	1	0	0
66	M	White	Other	80	61	108	36.4444	100	12.8	12.8	167	39	1.3	1.6	17.3	17	25	141	3.1	7.45	106	113	2	27	15	1	0	0	0	0	0	1	1	1	1	1	0	1	0	0	0	1	0	0	0	0	0	0	0
68	M	Other	Medicare	89	63	140	36.7222	100	17	13.2	164	29.9	1	1.5	15.9	18	23	136	4.4	7.35	107	190	5	23	15	1	0	0	0	0	0	2	1	0	1	0	1	0	0	0	0	1	0	0	0	0	1	0	0
70	M	Other	Other	55	48	107	37.0556	100	10.9	13.2	118	31	1.2	1.5	16.3	18	23	134	5	7.4	104	150	1	30	15	1	0	0	0	0	0	2	0	0	1	0	0	0	0	0	0	0	0	0	0	0	1	0	0
75	M	White	Medicare	61	62	114	36	100	8.3	13.1	101	32	1.1	1.4	14.9	23	25	139	3.6	7.47	102	163	5	35	15	1	0	0	1	1	0	3	1	0	1	0	1	0	0	0	0	1	0	0	0	0	1	0	0
85	F	Other	Medicare	80	71	142	36.8333	100	11.1	15.3	182	22	0.7	1.7	19	9	25	135	5.4	7.47	117	123	5	63	3	1	0	0	0	1	1	4	1	0	1	0	1	0	0	0	0	1	0	0	0	0	1	0	0
85	F	White	Medicare	96	58	111	36.2	99	17.8	13.8	223	38	0.9	1.4	14.9	26	25	139	3.9	7.46	105	121	1	37	15	1	0	0	0	0	1	1	1	0	1	1	0	0	0	0	0	1	0	0	0	0	1	0	0
59	M	White	Other	80	54	105	36.6667	98	20	13.9	182	28	1.3	1.3	14.3	30	25	138	6.5	7.37	111	219	2	69	3	1	0	0	0	0	1	11	1	0	1	1	0	0	0	0	0	1	0	0	0	0	0	0	0
72	M	White	Medicare	88	48	104	36.3889	100	19.2	17.7	190	22.7	0.9	1.3	15.1	11	25	134	3.6	7.36	106	178	3	43	15	1	0	0	1	0	1	1	0	0	1	1	0	0	0	0	0	1	0	0	0	0	1	0	0
72	M	White	Other	80	51	107	36.7778	100	12	13	118	32	2.4	1.1	12.4	37	20	134	4.2	7.29	112	122	4	39	15	1	0	0	0	0	0	1	0	0	1	0	1	0	0	0	0	1	0	0	0	0	0	0	0
73	F	White	Medicare	80	43	98	36.4444	97	8.4	13.8	110	24.6	0.5	1.5	16.5	11	24	143	3.4	7.34	110	219	2	56	3	1	0	0	1	0	0	2	0	0	1	0	0	0	0	0	0	1	0	0	0	0	1	0	0
74	M	Other	Other	88	58	95	36.5	100	9.1	13.4	79	25	0.6	1.8	19.5	10	23	134	6	7.56	107	148	3	57	15	1	0	1	0	1	1	2	0	0	1	1	0	0	0	0	0	1	0	0	0	0	0	0	0
72	M	Other	Medicare	85	55	126	36.3333	100	7.9	14.2	147	33	1.1	1.5	16	16	24	136	3.7	7.43	102	82	6	33	15	1	0	1	1	1	0	8	1	0	1	0	1	0	0	0	0	1	0	0	0	0	1	0	0
64	M	White	Medicaid	93	84	122	36.7778	94	9.1	13.4	274	33.3	1	1	12.1	22	24	134	4.9	7.31	103	181	4	23	15	0	0	0	1	0	1	0	0	0	1	1	0	0	0	0	0	0	0	0	0	0	0	0	0
70	M	Other	Other	82	64	114	36.4	99	12.3	15	133	35	1.2	1.4	15.4	19	22	134	5.4	7.38	104	211	3	35	15	1	0	0	0	1	1	1	1	0	1	1	0	0	0	0	0	1	0	0	0	0	1	0	0
63	M	Other	Medicaid	84	44	84	37	100	9.2	12.7	161	30	2.1	1.5	15.9	36	23	136	4.2	7.4	111	126	5	46	15	1	0	0	0	0	0	5	0	0	1	0	1	0	0	0	0	0	0	0	0	0	1	0	0
63	M	White	Other	52	61	103	36.8333	99	12.2	13.1	179	40	0.8	1.1	11.5	15	21	139	3.9	7.38	103	115	2	33	15	1	0	0	0	0	1	0	0	1	1	1	0	0	0	0	0	1	0	0	0	0	0	0	0
56	F	White	Other	60	63	138	36.4444	99	6.3	12.9	164	22	0.8	1.5	16.6	26	24	136	4.6	7.42	107	192	2	48	4	1	0	0	0	0	0	7	0	1	1	1	0	0	0	0	0	1	0	0	0	0	0	0	0
65	M	White	Other	80	48	100	36.2	100	9.3	13	279	22.3	0.8	1.4	15.7	14	24	134	4.3	7.44	105	113	3	29	15	1	0	0	1	0	1	2	1	1	1	1	0	0	0	0	0	0	0	0	0	0	1	0	0
62	M	White	Other	78	47	98	36.4444	100	14.9	12.2	109	24.8	1.2	1.5	16.6	13	22	134	4	7.35	105	294	1	51	4	1	0	0	0	0	1	3	1	0	1	1	0	0	0	0	0	1	0	0	0	0	1	0	0
49	F	Other	Other	71	56	110	36.4444	100	13.1	12.7	158	28	0.7	1.4	14.9	13	19	132	5	7.32	108	223	2	30	15	1	0	1	0	0	0	2	0	0	1	1	0	0	0	0	0	1	0	0	0	0	1	0	0
65	M	White	Medicare	77	52	108	36.5	95	13.1	15.2	289	24	1.3	1.7	18.5	23	19	137	5.5	7.37	109	162	2	32	15	1	0	0	1	0	1	2	1	0	1	0	0	0	0	0	0	1	0	0	0	0	0	0	0
67	F	White	Medicare	78	61	130	36.3333	100	8.3	14.1	123	23	0.6	1.3	14.6	15	26	136	4.8	7.39	104	87	4	31	15	1	0	1	1	1	0	3	1	0	1	0	0	0	0	0	0	1	0	0	0	0	1	0	0
79	M	White	Medicare	68	52	107	36	100	16.8	15.2	151	24	1	1.1	13.4	32	26	139	4.8	7.39	108	201	2	58	15	1	0	0	0	0	1	1	0	1	1	1	0	0	0	0	0	0	0	0	0	0	1	0	0
70	M	White	Medicare	80	52	105	36	100	6.3	13.2	76	26	0.7	1.7	18.3	11	19	130	4.9	7.37	105	122	3	35	15	1	0	0	1	1	0	4	0	0	1	0	0	0	0	0	0	1	0	0	0	0	1	0	0
55	F	Other	Other	84	68	119	36.6	100	25.6	14.5	512	27.6	1	1.2	13.9	22	25	137	5.2	7.36	106	147	1	28	15	1	0	0	0	0	1	0	0	0	1	1	0	0	0	0	0	1	0	0	0	0	1	0	0
77	M	White	Medicare	80	67	110	35.9	100	12.5	14.7	86	40	1.3	1.6	17.8	19	26	140	4.2	7.43	110	126	6	52	15	1	0	1	1	1	1	4	1	0	1	0	1	0	0	1	0	1	0	0	0	1	1	0	0
73	M	White	Medicare	73	77	150	36.7222	100	16.8	13.5	160	33	0.8	1.4	15.7	16	21	136	5.3	7.34	110	138	2	25	15	1	0	0	0	0	1	3	0	1	1	1	0	0	0	0	0	1	0	0	0	0	0	0	0
69	M	White	Medicare	82	64	123	36.7222	99	16.3	14.4	158	27	0.8	1.5	16.4	18	26	140	5.4	7.35	110	168	3	47	8	1	0	0	1	1	1	0	1	1	1	0	0	0	1	0	0	1	0	0	0	0	0	0	0
62	M	White	Other	80	44	89	37.8333	100	9.2	12.2	101	36	0.7	1.1	12.4	24	22	134	4.2	7.4	102	231	8	28	15	1	0	0	0	1	0	2	0	0	1	0	1	0	0	0	0	1	0	0	0	0	0	0	0
61	M	White	Other	104	54	78	38.8333	100	22	13.7	174	34	1	1.2	14.2	29	23	138	5.2	7.37	107	204	4	55	15	1	0	1	0	0	1	3	1	1	1	0	0	0	0	0	0	1	0	0	0	0	0	0	0
61	M	Other	Other	79	61	130	36.9444	100	17.1	13.3	169	27	0.6	1.2	12.6	10	22	134	5.3	7.4	109	174	1	31	15	1	0	0	0	0	1	1	1	0	1	1	0	0	0	0	0	1	0	0	0	0	1	0	0
71	M	White	Medicare	80	54	106	36.3	100	16.6	13.5	115	30	0.9	1.6	17.6	17	26	136	4.1	7.45	105	122	4	41	15	1	0	1	1	0	0	4	1	0	1	1	0	0	0	0	0	1	0	0	0	0	1	0	0
69	M	Other	Other	91	68	126	36.8	100	23.5	13.2	120	40	0.8	1.5	16.6	10	25	139	3.9	7.38	103	138	2	57	3	1	0	1	0	0	1	6	1	1	1	0	0	1	0	0	0	1	0	0	0	0	0	0	0
38	F	White	Medicaid	82	61	103	34.8	100	8.7	12.5	63	31	1.1	1.7	18.4	13	20	136	3.9	7.45	104	175	3	17	15	1	0	0	0	0	0	3	0	0	1	0	1	0	0	0	0	1	0	0	0	0	1	0	0
88	M	Other	Medicare	80	69	143	35.6	100	5.4	14.9	117	24	1.6	1.6	16.9	28	21	132	4	7.41	105	134	5	45	15	1	0	0	1	1	1	5	1	0	1	0	1	0	0	0	0	0	0	0	0	0	0	0	0
37	M	White	Other	82	68	112	37	100	20	12.7	120	38	0.9	1.4	15.6	12	27	135	4.8	7.47	107	186	2	25	15	1	0	0	1	0	0	1	0	0	1	1	0	0	0	0	0	1	0	0	0	0	1	0	0
83	F	White	Other	81	48	91	36	100	14	14.1	174	27	0.8	1.4	14.9	13	22	131	4	7.47	98	122	3	36	15	1	0	0	1	0	1	2	0	0	1	1	0	0	0	0	0	1	0	0	0	0	1	0	0
77	F	Other	Other	91	48	94	37.1667	100	14.2	13.6	90	20	0.8	1.8	19	26	22	135	5.6	7.44	113	172	3	33	15	1	0	0	0	0	1	4	0	1	1	0	1	0	0	0	0	1	0	0	0	0	0	0	0
73	M	White	Other	101	53	78	36.5556	94	10.6	14.2	241	33.2	0.8	1.1	13.2	17	20	137	4	7.33	107	404	3	29	15	0	1	0	1	0	1	3	1	1	1	1	0	0	0	0	0	0	0	0	0	0	1	0	0
65	M	White	Other	72	48	94	36.5	100	5.6	13	68	26	1.1	2.4	26.4	16	25	134	5.3	7.4	101	193	1	51	3	1	0	0	0	0	1	10	0	0	1	1	0	0	0	0	0	1	0	0	0	0	1	0	0
62	M	Other	Medicare	96	71	125	37	94	11.1	13.5	257	32.6	0.8	1.1	11.7	22	29	143	3.6	7.44	104	229	2	36	15	1	0	0	1	0	1	0	1	0	1	1	0	0	0	0	0	1	0	0	0	0	1	0	0
64	M	White	Other	80	68	123	36.5	100	19.2	12.7	227	34	0.7	1.1	11.5	16	23	134	4.3	7.52	107	191	1	23	15	1	0	0	0	0	1	1	0	0	1	1	0	0	0	0	0	1	0	0	0	0	1	0	0
59	M	White	Other	99	66	114	36.0556	100	13.3	13.1	166	25	0.9	1.4	15.9	32	24	135	4.3	7.33	107	156	3	33	15	1	0	0	0	0	1	3	0	1	1	1	0	0	0	0	0	1	0	0	0	0	0	0	0
72	F	Other	Medicare	88	72	121	35.5	100	14.4	13.8	204	22	1.2	1.2	14.8	21	25	138	5.2	7.44	106	207	3	36	15	1	0	0	0	0	1	6	0	0	1	1	0	0	0	0	0	0	0	0	0	0	1	0	0
61	M	White	Medicare	74	56	114	36.3333	100	11.1	12.6	127	32.6	0.7	1.2	13.1	16	22	135	3.6	7.39	111	154	2	50	3	1	0	0	1	0	0	1	0	0	1	1	0	0	0	0	0	0	0	0	0	0	1	0	0
57	F	Other	Other	84	59	105	35.8	98	4.5	17.2	336	23	0.7	1.2	13.4	10	26	135	3.6	7.41	106	245	4	18	15	1	0	0	1	0	0	0	1	0	1	1	0	0	0	0	0	1	0	0	0	0	1	0	0
75	F	Other	Other	91	49	125	36.5	100	14.7	14.7	216	28	0.7	1.4	14.8	15	23	139	3.5	7.47	105	120	1	37	15	1	0	0	0	0	1	0	0	1	1	1	0	0	0	0	0	1	0	0	0	0	1	0	0
63	M	Other	Medicare	80	53	96	37.0556	100	14.3	12.9	165	31	1.1	1.3	14.2	24	28	133	3.6	7.44	96	202	3	31	15	1	0	1	1	1	0	3	1	0	1	0	0	0	0	0	0	1	0	0	0	0	1	0	0
51	M	White	Other	80	56	100	37.0556	99	18.8	12.6	201	34	0.9	1.5	16.7	18	21	128	5	7.34	102	153	3	31	15	1	0	0	1	0	0	6	0	0	1	1	0	0	0	0	0	1	0	0	0	0	1	0	0
67	F	White	Medicare	80	54	124	36.5	100	10.4	13.5	113	22	0.3	1.4	15.4	13	26	136	4.4	7.47	109	230	2	31	15	1	0	0	0	0	0	4	0	0	1	1	0	0	0	0	0	1	0	0	0	0	0	0	0
60	M	White	Other	77	78	135	36.3333	100	12.7	13.2	186	26	1.5	1.3	13.7	17	20	132	5.7	7.52	110	156	3	43	15	1	0	0	0	0	0	4	0	0	1	0	1	0	0	0	0	1	0	0	0	0	1	0	0
67	M	White	Other	85	66	123	36.3889	100	15.4	13.9	197	34	0.9	1.3	14.4	16	24	137	4.9	7.4	102	179	3	34	15	1	0	1	0	0	0	0	1	0	1	0	0	0	0	0	0	0	0	0	0	0	1	0	0
42	M	Other	Other	91	93	158	36.9444	96	10.3	12.6	209	43.6	1	1.1	11.8	19	24	137	4.4	7.33	99	280	2	44	15	1	0	0	0	1	0	0	0	1	1	0	0	0	0	0	0	1	0	0	0	0	1	0	0
67	M	Other	Other	60	43	109	36.3333	100	8.2	12.4	205	26	0.6	1.3	14.2	19	20	134	5.4	7.4	107	193	2	33	15	1	0	0	0	0	0	2	0	0	1	1	0	0	0	0	0	1	0	0	0	0	0	0	0
78	M	Other	Medicare	68	53	95	36	100	24.7	14.2	211	32	0.8	1.3	15.2	16	23	134	4.6	7.48	106	123	1	34	15	1	0	0	0	0	1	0	0	0	1	0	0	0	0	0	0	0	0	0	0	0	1	0	0
77	F	Other	Medicare	85	53	110	36.4444	100	6.6	13.5	84	23	0.8	1.7	18	8	21	130	3.7	7.4	105	210	2	38	15	1	0	0	1	0	0	5	0	0	1	1	0	0	0	0	0	1	0	0	0	0	1	0	0
74	M	Other	Other	69	48	106	36.7	100	11.9	13.1	119	28	0.8	1.2	14.1	10	25	139	5.7	7.4	79	200	3	28	15	1	0	0	1	0	1	2	0	0	1	1	0	0	0	0	0	0	0	0	0	0	1	0	0
63	F	White	Other	88	60	103	36.9444	100	17.6	13.3	160	25	0.9	1.2	13.5	13	23	137	4.4	7.33	110	139	2	30	15	1	0	0	1	0	0	0	1	0	1	1	0	0	0	0	0	0	0	0	0	0	1	0	0
45	F	Other	Other	90	66	120	35.5	100	17.4	12.6	202	32	1	1.3	13.8	39	20	135	4.5	7.33	103	95	4	39	15	1	0	0	1	1	0	3	1	1	1	0	0	0	0	0	0	1	0	0	0	0	1	0	0
63	M	White	Medicare	100	62	137	36.8889	100	13	14.5	162	41	0.9	1.5	15.7	18	22	144	4.3	7.33	103	87	3	42	8	1	0	0	0	0	1	5	0	1	1	1	0	0	1	0	0	1	0	0	0	0	0	0	0
52	M	White	Other	80	56	100	36.8889	100	13.9	12.7	181	41	0.9	1.1	11.6	18	23	139	4.4	7.39	103	146	2	26	15	1	0	0	0	0	1	2	0	0	1	1	0	0	0	0	0	1	0	0	0	0	1	0	0
68	M	White	Medicare	86	96	110	36.5556	100	11.3	13.3	92	31	1.5	1.5	16	31	20	132	5.2	7.32	109	199	6	43	15	1	0	1	1	0	0	5	0	0	1	0	1	0	0	0	0	1	0	0	0	0	1	0	0
71	M	White	Medicare	87	64	123	35.9	100	10.3	13.6	98	37	1	1.7	18.5	12	22	134	4.2	7.45	104	140	4	49	15	1	0	0	1	0	0	4	1	0	1	0	0	0	0	0	0	1	0	0	0	0	1	0	0
77	F	Other	Medicare	87	47	93	36.6	93	19.9	14	241	27	1	1.2	13.5	15	22	138	4.1	7.33	109	192	2	36	15	1	0	0	0	0	1	4	0	0	1	1	0	0	0	0	0	1	0	0	0	0	1	0	0
71	M	White	Medicare	75	63	129	34.8	100	2.4	13.9	118	25	1	2.2	23.3	14	20	133	6	7.26	108	249	8	37	15	1	0	1	1	0	0	4	0	0	1	0	1	0	0	0	0	0	0	0	0	0	1	0	0
67	M	White	Medicare	84	64	125	36.8333	100	11.3	12.7	244	22	1	1.4	15.4	19	25	134	5.4	7.39	109	175	3	28	15	1	0	0	1	0	1	1	0	0	1	1	0	0	0	0	0	1	0	0	0	0	1	0	0
56	M	Other	Other	82	57	123	36.6111	100	9.4	14.9	175	27	1.5	1.1	12.2	25	21	134	5.1	7.35	103	212	7	25	15	1	0	0	0	0	1	3	0	0	1	0	1	0	0	0	0	1	0	0	0	0	1	0	0
74	M	White	Medicare	73	74	142	36.7222	95	4.9	12.7	131	32.7	1.4	1.1	11.7	25	25	142	3.7	7.42	105	97	3	37	15	1	0	0	1	0	0	2	1	0	1	1	0	0	0	0	0	1	0	0	0	0	1	0	0
66	F	Other	Other	84	81	128	35.2	100	10.6	19.6	173	19	0.6	1.6	17.4	13	23	134	5.5	7.44	106	111	2	27	15	1	0	0	0	0	1	0	1	0	1	1	0	0	1	0	0	1	0	0	0	0	1	0	0
66	F	White	Medicare	71	66	136	36.5556	96	8.3	14.4	165	39	0.9	0.9	10.1	30	27	138	3.9	7.38	100	136	1	33	15	0	0	0	0	0	1	1	0	0	1	1	0	0	0	0	0	0	0	0	0	0	0	0	0
70	M	White	Medicare	72	66	104	36.6111	100	8.9	12.9	128	35	0.5	1.5	16.6	9	24	136	4.2	7.43	103	186	1	60	3	1	0	0	0	0	0	1	1	0	1	1	0	0	0	0	0	1	0	0	0	0	1	0	0
76	M	Other	Other	70	49	104	35.8889	100	12	14.1	197	22	1.1	1.2	14.3	36	23	133	6.1	7.44	104	157	2	36	15	1	0	0	1	0	1	1	0	0	1	1	0	0	0	0	0	0	0	0	0	0	1	0	0
61	F	Other	Other	83	65	121	36.7778	100	14.3	12.4	176	26	0.6	1.1	12.3	11	25	136	4.1	7.47	108	90	1	36	15	1	0	1	0	0	0	2	0	0	1	1	0	0	0	0	0	1	0	0	0	0	0	0	0
66	M	White	Other	95	52	98	36	100	24.7	14.2	180	33	1	1.2	14	22	25	139	4.2	7.28	111	156	2	37	15	1	0	0	0	1	1	1	0	1	1	1	0	0	0	0	0	1	0	0	0	0	0	0	0
79	M	White	Medicare	72	47	87	36.9	99	14.5	13.7	148	28	1	1.3	14.5	20	23	134	5.1	7.46	107	128	2	53	3	1	0	0	1	0	1	4	0	1	1	0	0	0	0	0	0	1	0	0	0	0	1	0	0
78	F	White	Medicare	105	71	151	36.5	100	13	17.2	413	33	0.8	1.1	12.2	20	26	137	4.1	7.27	95	337	6	31	15	0	0	0	0	1	0	0	1	0	1	0	1	0	0	0	0	1	0	0	0	0	1	0	0
55	M	White	Medicare	74	64	112	35.7	100	21.1	13.4	312	30	0.8	1.2	13.5	15	22	141	4	7.36	113	69	4	49	3	1	0	0	0	1	1	6	1	1	1	1	0	0	0	0	0	0	0	0	0	0	0	0	0
78	M	White	Other	90	53	90	35.5	96	9.2	16.5	146	27	1	1.4	15.1	23	21	132	4.8	7.38	105	141	5	40	15	1	0	0	1	1	1	5	1	1	1	1	0	0	0	0	0	1	0	0	0	0	1	0	0
71	M	Other	Medicare	80	52	124	36.8333	100	17.7	14.2	107	22	1.5	1.7	18.8	18	24	135	4.3	7.47	104	131	7	48	15	1	0	1	1	1	0	6	0	0	1	0	1	0	0	0	0	1	0	0	0	0	1	0	0
60	M	Other	Other	80	56	102	36.4444	100	7.9	12	111	27	0.6	1.3	14.2	13	23	138	4.4	7.43	110	86	3	33	15	1	0	0	1	0	0	6	0	0	1	1	0	0	0	0	0	1	0	0	0	0	0	0	0
70	M	Other	Other	62	42	109	36.3333	100	5.1	12.7	76	33	0.9	1.4	15.2	23	25	134	4.1	7.45	101	153	1	30	15	1	0	0	0	0	0	3	0	0	1	1	0	0	0	0	0	0	0	0	0	0	1	0	0
71	M	Other	Other	86	55	118	36.7222	100	10.7	12.9	113	27	1	1.3	14.2	13	21	137	4	7.33	108	196	2	39	15	1	0	0	0	0	0	2	1	0	1	0	0	0	0	0	0	1	0	0	0	0	1	0	0
73	M	White	Other	80	60	105	36.4444	100	11.5	12.9	202	32	0.7	1.4	14.8	16	22	135	5.3	7.31	109	129	2	39	15	1	0	0	1	0	0	3	0	0	1	1	0	0	0	0	0	1	0	0	0	0	0	0	0
61	M	White	Other	67	56	106	36.3889	100	9.8	14.8	139	35	0.8	1.3	14.7	15	26	136	4.1	7.37	104	164	1	36	15	1	0	0	0	0	1	2	1	0	1	1	0	0	0	0	0	0	0	0	0	0	1	0	0
82	M	Other	Medicare	81	56	122	36.3889	96	16.3	12	140	32	1	1.2	12.7	14	24	137	4.7	7.32	108	155	1	42	15	1	0	0	0	0	0	1	1	0	1	1	0	0	0	0	0	1	0	0	0	0	1	0	0
56	M	Other	Other	67	93	155	36.8889	99	8.2	14.6	276	38.7	1.5	1.2	13.5	39	26	138	3.5	7.44	102	238	1	23	15	1	0	0	0	0	1	1	0	0	1	1	0	0	0	0	0	0	0	0	0	0	1	0	0
65	M	White	Other	63	61	117	36.7778	100	16.2	14.2	167	35	0.9	1.2	13.6	24	23	135	5.3	7.42	105	142	1	27	15	1	0	1	0	0	1	1	1	1	1	1	0	0	0	0	0	1	0	0	0	0	0	0	0
68	F	White	Medicare	80	51	118	37	91	12.1	15.3	112	21.9	1.5	1.6	17.6	38	21	136	5.1	7.31	106	166	5	47	15	1	1	0	1	1	1	3	0	1	1	0	1	0	0	1	0	0	1	0	0	0	1	0	0
71	M	Other	Other	80	48	87	37.1	100	4.6	15.8	249	23	0.9	1.5	16.4	22	26	136	6.8	7.55	102	112	4	45	15	1	0	0	0	1	1	2	1	1	1	1	0	0	0	0	0	0	0	0	0	0	1	0	0
77	M	White	Other	72	51	105	36.2	100	7.7	14.5	114	18	1.2	1.6	17.5	30	25	135	7.3	7.39	106	185	7	56	15	1	0	1	0	1	0	8	0	1	1	0	1	0	0	0	0	1	0	0	0	0	0	0	0
51	M	White	Other	80	89	141	35.7222	100	14	13.3	140	34	1.3	1.3	14.6	21	22	132	4.7	7.29	102	187	2	25	15	1	0	1	0	0	0	2	1	0	1	1	0	0	0	0	0	0	0	0	0	0	1	0	0
79	M	White	Medicare	80	55	121	35.9	100	8.7	13.4	106	29	1	1.7	18.3	16	24	137	3.9	7.33	114	188	2	35	15	1	0	0	0	0	0	7	1	0	1	1	0	0	0	0	0	1	0	0	0	0	1	0	0
55	F	White	Medicare	80	63	127	36.6111	100	14.4	15.9	118	35	0.5	1.2	12.7	12	21	140	3.8	7.33	106	128	3	28	15	1	0	0	0	0	0	1	0	0	1	1	0	0	0	0	0	1	0	0	0	0	1	0	0
72	M	White	Other	116	45	86	36.4444	100	6.3	12.4	98	28	1.1	1.6	17.2	23	23	135	4.4	7.35	106	200	2	65	3	1	0	0	1	0	0	9	1	0	1	1	0	0	0	0	0	1	0	0	0	0	1	0	0
68	M	White	Medicare	88	52	122	36.6	100	5.5	14.4	103	25	0.9	1.3	15.2	17	25	139	4.8	7.43	111	179	1	43	15	1	0	0	0	0	1	5	1	1	1	1	0	0	0	0	0	1	0	0	0	0	0	0	0
71	M	Other	Medicare	74	48	112	36.3	100	11.5	14.4	189	35	0.9	1.5	16.1	14	23	138	3.3	7.4	103	89	5	41	15	1	0	1	1	1	1	3	1	0	1	1	0	0	1	0	0	1	0	0	0	0	1	0	0
68	M	White	Medicare	88	73	133	35.9	100	16.5	12.3	213	31	0.7	1.3	14.9	15	25	134	4.5	7.39	103	182	3	31	15	1	0	0	1	1	1	2	0	0	1	1	0	0	1	0	0	0	0	0	0	0	1	0	0
79	M	Other	Medicare	99	58	141	36.8889	100	10.5	13	111	24	1.1	1.5	16.5	17	23	132	5.9	7.37	105	198	3	33	15	1	0	0	0	0	0	4	1	0	1	0	1	0	0	0	0	1	0	0	0	0	0	0	0
59	F	White	Other	68	54	101	37	100	9.9	17.6	199	31	1.1	1.5	16.6	22	21	138	4.1	7.4	103	118	3	32	15	1	0	0	0	0	1	2	0	0	1	0	1	0	1	0	0	1	0	0	0	0	1	0	0
63	M	White	Other	66	58	93	36.6	95	24.6	13.4	185	37	1.1	1.4	15.4	16	23	135	5.1	7.42	104	149	2	31	15	1	0	0	1	0	1	3	1	0	1	1	0	0	0	0	0	1	0	0	0	0	1	0	0
54	F	White	Medicaid	73	60	93	36.7222	100	38.9	13.1	211	22	1.5	1.2	12.5	29	22	131	5	7.44	106	138	4	35	15	1	0	0	0	0	0	3	0	0	1	0	1	0	0	0	0	1	0	0	0	0	1	0	0
53	M	White	Medicare	66	52	122	36.5556	100	9.8	13.4	161	29	0.6	1.5	16.4	13	23	134	6.1	7.43	104	204	3	20	15	1	0	0	0	0	1	1	0	1	1	0	1	0	0	0	0	1	0	0	0	0	1	0	0
66	M	White	Medicare	105	64	106	36.5	100	14.9	13.1	113	41	0.8	1.1	11.6	13	24	138	3.7	7.41	104	121	3	29	15	1	0	1	1	1	1	0	1	0	1	1	0	0	0	0	0	1	0	0	0	0	1	0	0
75	M	White	Medicare	88	48	120	35.3	97	7.4	14.5	54	28	1.3	2.1	22.3	27	20	136	4.2	7.26	103	205	6	61	15	1	1	1	1	1	1	9	1	1	1	0	1	0	0	0	0	1	1	0	0	0	1	0	0
59	M	White	Other	74	49	94	36.4444	100	15.2	11.8	120	34	1	1.5	15.9	17	25	139	4.9	7.41	105	155	1	31	15	1	0	0	0	0	0	4	1	0	1	1	0	0	0	0	0	1	0	0	0	0	0	0	0
71	M	White	Medicare	80	61	122	36.3889	100	11.1	14.5	128	37	1.4	1.2	12.5	27	23	135	3.9	7.38	109	121	6	34	15	1	0	0	0	0	0	3	1	0	1	0	1	0	0	0	0	1	0	0	0	0	1	0	0
65	F	White	Other	102	60	110	36.8889	99	15.5	17.2	151	34	1.6	1	11.3	26	26	139	5	7.34	103	231	1	21	15	1	0	0	0	0	0	0	0	1	1	1	0	0	0	0	0	0	0	0	0	0	1	0	0
60	M	Other	Other	94	52	100	37.0556	100	13.7	13.9	106	24	0.5	1.5	15.7	8	18	135	5	7.39	114	141	2	63	3	1	0	0	0	0	1	1	0	1	1	1	0	0	0	0	0	1	0	0	0	0	0	0	0
65	M	White	Other	89	68	125	35.5	100	13.6	13.2	138	32	1	1.3	13.9	17	20	141	5.5	7.29	112	147	1	31	15	1	0	0	0	0	0	3	0	0	1	1	0	0	0	0	0	1	0	0	0	0	0	0	0
75	M	White	Medicare	88	42	112	36.3	100	17.8	12.8	193	28.4	0.9	1.2	13.8	14	25	133	3.7	7.33	107	138	3	52	3	1	0	0	0	0	1	6	1	1	1	1	0	0	0	0	0	1	0	0	0	0	0	0	0
70	F	White	Other	70	54	118	36.5556	100	14.5	13.8	130	21	0.6	1.4	14.8	17	23	133	4.1	7.42	109	191	1	31	15	1	0	0	0	0	0	2	0	0	1	1	0	0	0	0	0	0	0	0	0	0	1	0	0
74	F	White	Other	80	47	98	36.7	94	11.1	13.3	170	34	0.9	1.5	15.9	28	26	135	3.3	7.45	97	200	5	77	3	1	0	0	1	1	0	9	1	0	1	0	1	0	0	0	0	1	0	0	0	0	1	0	0
66	M	White	Medicare	70	80	152	37.2778	98	12.3	13.5	204	38	1.2	1.4	13.8	23	22	133	4.3	7.4	105	146	7	39	15	0	0	0	0	0	0	0	0	1	1	1	0	0	0	0	0	1	0	0	0	0	0	0	0
69	M	White	Medicare	78	50	113	36.9444	100	7.6	14	132	31	1	2	20.9	12	22	138	4.1	7.26	106	151	2	31	15	1	0	0	0	0	1	3	0	0	1	1	0	0	0	0	0	1	0	0	0	0	1	0	0
86	M	White	Medicare	82	31	55	35.9	100	7.9	14	83	23	1.5	1.3	13.8	33	23	135	4.9	7.36	106	174	7	55	15	1	0	0	1	0	1	6	1	1	1	0	1	1	0	0	0	1	0	0	0	0	1	0	0
75	M	White	Other	75	57	104	36.6	100	17.4	13.1	155	29	0.7	1.4	15.5	13	26	135	5.1	7.44	106	127	1	29	15	1	0	0	0	0	1	2	1	1	1	0	0	0	0	0	0	1	0	0	0	0	0	0	0
69	F	White	Medicare	72	30	97	36.5	100	14.5	14.6	202	31	5.9	1.3	14.4	36	25	131	4.6	7.41	90	155	6	78	3	1	0	0	1	0	0	11	0	1	1	0	0	0	0	1	0	1	0	0	0	0	1	0	0
78	F	Other	Other	85	61	129	35.8	100	17.3	15	96	28	0.7	2.2	24.8	12	21	132	5.1	7.37	111	169	5	45	15	1	1	1	0	1	0	2	1	0	1	1	0	1	0	0	0	1	0	0	0	0	1	0	0
53	M	White	Other	80	60	107	36.5556	100	11.4	12.6	155	33	0.9	1.4	14.8	15	25	135	3.8	7.36	106	170	2	20	15	1	0	1	0	0	0	1	0	0	1	1	0	0	0	0	0	1	0	0	0	0	1	0	0
63	M	Other	Medicare	80	66	116	36.8889	100	16.5	17.9	159	26	1.1	1.2	13.4	23	25	134	5.1	7.4	100	152	3	31	15	0	0	1	0	0	0	0	0	0	1	1	0	1	0	0	0	1	0	0	0	0	0	0	0
47	M	White	Other	54	57	115	36.8889	100	11.6	12.1	165	29	1	1.5	16.3	14	25	136	5	7.42	108	185	2	22	15	1	0	0	1	0	0	0	0	0	1	1	0	0	0	0	0	1	0	0	0	0	1	0	0
84	F	White	Medicare	96	39	93	35.9	100	11.7	14.6	190	30	0.6	1.2	13.7	21	21	136	4.8	7.45	102	131	3	40	15	1	0	1	0	1	1	4	0	0	1	1	0	0	0	0	0	0	0	0	0	0	1	0	0
73	M	Other	Medicare	80	53	130	36.5556	98	14.8	13.2	221	32	1	1.4	15.5	19	25	138	4.5	7.42	107	161	1	35	15	1	0	0	0	0	0	5	1	0	1	1	0	0	0	0	0	1	0	0	0	0	0	0	0
62	M	Other	Other	75	71	136	36.4	100	7	13.1	222	35	0.8	1.3	14.1	17	26	137	4.5	7.41	109	153	3	25	15	1	0	0	1	1	1	1	0	1	1	1	0	0	0	0	0	1	0	0	0	0	0	0	0
68	M	White	Other	63	69	137	34.8333	100	3.6	11.9	181	31.6	1	1.5	15.8	13	23	137	3.2	7.49	105	145	1	33	15	1	0	0	0	0	0	0	0	0	1	1	0	0	0	0	0	1	0	0	0	0	0	0	0
49	M	White	Other	80	65	131	36.3889	100	16.7	12.6	179	34	1.1	1.3	14.1	15	23	133	4.5	7.37	105	100	4	44	15	1	0	1	0	0	0	2	0	0	1	0	1	0	0	0	0	0	0	0	0	0	1	0	0
74	F	White	Medicare	66	47	127	36.7222	96	7.8	12.6	218	28.4	0.8	1.1	12.1	23	21	135	4.2	7.5	101	129	4	28	15	1	0	0	1	0	1	0	0	1	1	1	0	0	0	0	0	1	0	0	0	0	1	0	0
76	M	White	Other	98	68	145	36.8889	99	10.7	13.2	226	40.9	0.6	1.1	13.1	10	28	142	3.5	7.48	103	257	2	26	14	0	0	0	0	1	1	0	0	1	1	1	0	0	0	0	0	1	0	0	0	0	0	0	0
77	M	White	Medicare	88	65	111	36.5	100	13.5	13	177	24	0.9	1.3	14.2	17	21	131	4.8	7.42	108	176	6	32	15	0	0	1	1	0	0	1	0	0	1	0	1	1	0	0	0	0	0	0	0	0	1	0	0
72	M	White	Medicare	80	55	97	35.6111	100	7.7	13.7	139	39	0.9	1.3	14	13	22	137	4	7.38	103	131	5	47	15	1	0	0	0	0	0	1	1	0	1	0	1	0	0	0	0	1	0	0	0	0	1	0	0
72	F	White	Other	75	63	127	36.2222	100	19.8	13.7	209	25	0.6	1.4	16.2	18	27	133	4.9	7.46	100	187	2	39	15	1	0	0	0	1	1	5	1	0	1	0	0	0	0	0	0	0	0	0	0	0	1	0	0
82	F	White	Medicare	59	37	137	36.2778	98	5.5	13.5	187	38.4	1	1	12.5	24	27	141	4.4	7.57	103	97	6	35	15	1	1	0	1	1	1	0	1	1	1	0	1	1	0	0	0	0	0	0	0	0	1	0	0
60	M	Other	Other	78	50	102	36	100	10.5	12.7	157	31.8	1.1	1.1	13.4	19	26	142	4.4	7.25	113	132	1	39	15	1	0	0	0	0	1	4	0	1	1	0	0	0	0	0	0	1	0	0	0	0	0	0	0
67	F	Other	Medicare	93	72	136	36.8889	100	21.4	14.8	144	19	1.4	1.6	17.9	22	23	134	5.1	7.42	104	130	5	28	15	1	0	0	0	1	1	2	1	0	1	1	1	0	0	0	0	0	0	0	0	0	1	0	0
78	M	White	Medicare	75	54	131	35.3333	100	11	13.7	130	24	0.7	1.3	14.5	18	24	138	4.4	7.42	112	178	4	29	15	1	0	0	1	0	1	2	1	0	1	1	0	0	0	0	0	0	0	0	0	0	1	0	0
72	F	White	Medicare	80	53	110	35.9444	97	5	12.8	69	35	1.1	1.5	16.2	23	23	143	4.2	7.37	108	107	4	29	15	1	0	0	0	0	0	3	1	0	1	0	1	0	0	0	0	1	0	0	0	0	0	0	0
82	F	White	Medicare	75	45	105	35.7	100	12.4	14.2	171	25.2	0.5	1.5	16.6	15	25	136	4	7.32	105	148	1	63	5	1	0	0	0	0	1	7	0	1	1	1	0	0	1	0	0	0	0	0	0	0	1	0	0
72	F	White	Other	80	51	99	36.5556	99	12.7	12.9	119	21	0.7	1.5	16.9	17	24	137	4.2	7.45	109	210	2	40	15	1	0	0	0	1	1	5	0	0	1	1	0	0	0	0	0	1	0	0	0	0	1	0	0
76	M	White	Medicare	80	62	119	36.3889	100	9.1	12.2	88	30	0.4	1.5	16.8	14	17	135	4.7	7.43	112	167	1	40	15	1	0	0	0	0	0	4	0	0	1	0	0	0	0	0	0	1	0	0	0	0	0	0	0
71	M	White	Medicare	80	56	104	36.5556	100	13.7	13.9	114	35	1	1.7	17.9	19	22	134	4.6	7.32	104	232	2	28	15	1	0	0	0	0	1	4	0	1	1	1	0	0	0	0	0	1	0	0	0	0	1	0	0
70	M	Other	Other	80	73	115	36.4444	98	9.2	13.3	210	36.8	1.3	1.1	12	15	20	139	4.1	7.44	104	176	4	42	15	1	1	1	0	0	0	2	1	1	1	0	1	0	0	0	0	1	0	0	0	0	1	0	0
81	F	White	Medicare	80	41	117	36.8333	100	15.6	13.6	129	21	2.1	1.6	17.9	41	17	131	6.9	7.38	109	195	5	44	15	1	0	0	0	0	0	8	1	0	1	0	1	0	0	1	0	1	0	0	0	0	1	0	0
64	F	Other	Other	84	67	115	36.5	100	24.5	13.2	172	21	0.6	1.2	13	22	20	132	5.5	7.47	106	173	3	33	15	1	0	0	0	0	0	0	1	0	1	1	0	0	0	0	0	1	0	0	0	0	1	0	0
41	M	Other	Other	86	68	131	36.6111	99	21.1	13.3	220	28	0.6	1.2	13.1	12	24	135	4.7	7.43	106	129	2	33	15	1	0	0	0	0	1	1	1	1	1	1	0	0	0	0	0	1	0	0	0	0	0	0	0
61	M	White	Other	80	55	95	36.7778	100	20.6	12.2	183	41	0.9	1.2	13	12	22	134	4.4	7.4	100	123	3	37	15	1	0	1	1	0	0	4	0	1	1	1	0	0	0	0	0	1	0	0	0	0	1	0	0
78	F	White	Medicare	78	46	100	36.4444	94	19.6	13.4	167	34	0.8	1.4	15.4	21	23	131	3.3	7.33	101	229	1	36	15	1	0	0	0	0	0	3	1	0	1	1	0	0	0	0	0	1	0	0	0	0	0	0	0
68	M	White	Other	90	43	139	35.7222	100	7.9	17.2	174	26.8	1.5	2.2	22.8	43	22	137	4.1	7.44	107	99	5	26	15	1	1	0	1	1	1	1	1	1	1	0	1	0	0	0	0	0	0	0	0	0	1	0	0
59	F	White	Other	88	79	156	36.7222	93	10	14.6	263	35.9	0.6	1.1	12.5	12	29	141	3.2	7.48	102	273	4	20	15	0	0	0	1	0	1	0	0	0	1	1	0	0	1	0	0	1	0	0	0	0	0	0	1
77	F	Other	Other	80	55	119	35.3	100	8.6	14.4	81	35	0.6	1.3	13.9	18	21	140	4.2	7.39	104	118	1	67	3	1	0	0	0	0	1	2	0	1	1	1	0	0	0	0	0	1	0	0	0	0	1	0	0
79	F	Other	Medicaid	82	52	135	36.7778	100	5	14.6	95	22	5.4	1.8	19.1	30	24	126	6.8	7.51	95	126	5	64	15	1	0	0	1	0	0	12	0	0	1	0	0	0	0	1	0	1	0	0	0	0	1	0	0
78	M	White	Medicare	88	58	106	36.4	100	17.5	12.8	125	23	1	1.2	14.2	26	24	134	5.4	7.38	105	148	3	44	15	1	0	0	1	0	1	3	1	1	1	1	0	0	0	0	0	1	0	0	0	0	0	0	0
51	F	Other	Medicare	90	60	97	36.3889	97	10.8	17.8	285	28.4	5.1	1.3	14.1	47	25	135	5.3	7.3	93	81	6	29	15	0	0	0	1	1	1	4	1	1	1	0	0	0	0	1	0	0	0	0	0	0	0	0	0
50	F	White	Other	94	68	112	36.8	97	16.9	13.8	260	26	0.5	1.4	16.2	13	25	136	5	7.02	105	171	3	27	15	1	0	0	1	1	1	4	0	1	1	1	0	0	0	0	0	0	0	0	0	0	1	0	0
85	M	White	Medicare	80	53	108	36.6	99	16.9	14.5	181	30	0.8	1.3	15.4	17	27	135	5.8	7.36	103	155	2	44	15	1	0	0	0	0	1	4	1	0	1	1	0	0	0	0	0	0	0	0	0	0	1	0	0
53	M	Other	Other	88	59	96	36.2222	100	10.8	13.4	180	24	0.6	1.3	14.8	11	25	136	4.6	7.47	103	160	2	24	15	1	0	0	0	1	1	1	0	1	1	1	0	0	1	0	0	1	0	0	0	0	1	0	0
84	F	White	Medicaid	72	50	126	36.4444	100	7.9	13.6	135	18	0.8	1.5	16.8	14	18	132	5.5	7.4	107	151	2	57	15	1	0	1	0	0	0	2	1	0	1	1	0	0	0	0	0	1	0	0	0	0	1	0	0
61	F	White	Other	80	68	129	36	100	15.6	12.9	238	27	0.5	1.2	13.4	14	25	137	4.5	7.42	107	197	2	34	15	1	0	0	0	0	1	4	1	1	1	1	0	0	0	0	0	1	0	0	0	0	0	0	0
50	M	White	Other	79	70	106	36.7222	96	9.2	14.9	274	33.8	1	1.1	12.3	23	27	136	4.4	7.38	98	166	4	18	15	1	0	1	1	0	0	1	1	0	1	1	0	0	0	0	0	1	0	0	0	0	1	0	0
50	M	White	Other	76	52	102	36.7778	100	14	13	185	31	1	1.3	14.6	20	25	136	4.4	7.38	105	169	1	20	15	1	0	0	0	0	1	1	0	1	1	1	0	0	0	0	0	0	0	0	0	0	0	0	0
60	M	White	Other	81	78	102	35.6	99	16.2	12.6	162	34	0.7	1.2	13.6	14	23	133	5	7.33	105	165	4	31	15	1	0	1	0	0	0	1	0	1	1	1	0	0	0	0	0	1	0	0	0	0	0	0	0
57	M	White	Other	100	48	93	35.9	98	13.9	12.2	184	33	0.8	1.2	12.9	17	26	134	5	7.38	101	245	3	20	14	1	0	0	1	1	0	3	1	0	1	0	0	0	0	0	0	1	0	0	0	0	0	0	0
48	M	Other	Medicare	70	54	111	36.5	100	14.4	11.9	138	30.8	0.6	1.2	13	10	20	138	4.3	7.42	113	159	2	26	15	1	0	0	0	0	0	3	0	0	1	1	0	0	0	0	0	1	0	0	0	0	0	0	0
61	M	White	Other	65	47	100	36.5	100	14.4	12.3	146	33	0.8	1.2	13	20	23	135	5.4	7.3	103	164	4	36	15	1	0	0	1	0	0	2	0	0	1	1	0	0	0	0	0	1	0	0	0	0	0	0	0
80	M	White	Medicare	76	52	91	36.3333	95	9.7	13.5	245	31	1.9	1.3	14.5	36	22	131	6.2	7.42	100	108	6	44	15	0	0	0	1	1	1	2	0	1	1	0	1	0	0	0	0	0	0	0	0	0	0	0	0
65	M	White	Other	80	53	96	36.5	100	6.3	13	132	23	0.7	1.4	15.4	10	23	134	4.8	7.4	107	151	1	27	15	1	0	0	0	0	0	4	1	0	1	1	0	0	0	0	0	1	0	0	0	0	0	0	0
78	M	White	Medicare	81	54	116	36.3889	100	12.5	13.4	173	20	1	1.4	15.1	25	24	133	6	7.46	107	168	2	46	15	1	0	1	0	0	1	2	0	1	1	1	0	0	0	0	0	1	0	0	0	0	1	0	0
74	M	White	Medicaid	80	65	131	36.8889	100	14.1	13.8	118	34	1	1.4	15.2	21	21	133	4.8	7.34	107	201	3	45	15	1	0	0	1	0	0	4	0	0	1	1	0	0	0	0	0	1	0	0	0	0	1	0	0
58	M	White	Other	78	61	111	35.1667	100	12.8	13.6	174	30	0.9	1.1	13.2	18	23	133	5.7	7.37	104	177	1	25	15	1	0	0	0	0	1	1	1	1	1	1	0	0	1	0	0	1	0	0	0	0	0	0	0
73	M	White	Other	80	54	111	35.8	100	8.5	13.6	105	29	1.4	1.5	16	28	22	130	5.4	7.4	105	190	4	32	15	1	0	0	1	0	0	3	1	0	1	0	1	0	0	0	0	1	0	0	0	0	1	0	0
54	M	Other	Other	86	81	148	37	97	6.3	12.2	168	39.1	1	1.2	12.7	21	22	139	4.9	7.4	103	90	2	20	15	1	0	1	1	0	0	0	0	0	1	1	0	0	0	0	0	1	0	0	0	0	1	0	0
48	M	Other	Other	82	68	119	36	100	13.5	13.4	164	31	0.8	1.5	16.4	9	26	136	4.7	7.35	104	124	1	33	15	1	0	0	0	0	1	3	0	1	1	1	0	0	0	0	0	1	0	0	0	0	0	0	0
76	F	White	Other	92	75	122	37.0556	94	10.5	18.8	254	32.6	0.8	1.4	15	15	20	136	4.1	7.41	100	161	4	27	15	0	0	0	1	1	0	0	1	0	1	0	0	0	0	0	0	0	0	0	0	0	0	0	0
51	M	Other	Other	75	68	124	36.5556	99	33.1	13.3	258	37.6	1	1	10.3	35	23	137	4.1	7.28	96	183	7	35	15	0	0	0	0	0	1	0	0	0	1	1	0	0	0	0	0	1	0	0	0	0	0	0	0
68	F	White	Other	81	69	118	35.6667	100	12.2	13.7	222	23	0.5	1.2	14.3	12	25	140	6.4	7.47	113	137	1	34	15	1	0	0	0	0	1	1	0	1	1	1	0	0	0	0	0	1	0	0	0	0	0	0	0
68	M	White	Other	88	94	147	36.3889	100	6.9	13.9	151	42	1.4	1.1	12	31	21	140	4.8	7.44	109	126	5	20	15	1	0	1	0	1	1	0	0	1	1	0	1	0	0	0	0	1	0	0	0	0	1	0	0
60	F	White	Other	105	64	126	36.7	98	20.8	13.8	144	19	0.6	1.4	16.2	15	22	136	4.5	7.45	109	125	6	36	15	1	1	1	1	1	1	4	0	0	1	1	0	0	1	0	0	0	0	0	0	0	1	0	0
66	F	White	Medicare	77	52	96	36.6667	92	13.1	12.9	139	22	0.7	1.4	15.2	15	22	135	4.3	7.26	108	219	4	36	15	1	0	0	1	1	0	4	0	0	1	0	0	0	0	0	0	1	0	0	0	0	1	0	0
70	F	Other	Medicaid	74	55	119	36.3889	95	7.4	13	144	25	0.6	1.5	15.7	20	21	135	5	7.35	109	114	2	30	15	1	0	0	0	0	1	3	1	1	1	1	0	0	1	0	0	1	0	0	0	0	0	0	0
83	M	White	Other	80	61	127	36.4444	100	9.9	13.7	106	34	0.9	1.6	17.4	15	24	132	5.8	7.47	103	153	4	36	15	1	0	1	1	0	1	1	1	0	1	1	0	0	0	0	0	1	0	0	0	0	1	0	0
50	F	White	Other	79	63	115	36.6667	100	16.9	13.3	211	29	0.6	1.3	13.8	8	26	136	4.5	7.46	105	185	3	21	15	1	0	0	1	0	0	0	0	0	1	0	0	0	0	0	0	1	0	0	0	0	1	0	0
59	M	White	Other	58	52	109	34.7	100	7.3	11.9	92	31	1	1.2	13	10	25	136	4.8	7.41	106	121	2	15	15	1	0	1	1	0	0	2	0	1	1	1	0	0	0	0	0	1	0	0	0	0	1	0	0
85	M	White	Medicare	82	52	101	36.2	100	12.6	14.9	106	24.8	1.1	1.3	14	40	25	140	3.5	7.53	112	74	5	45	15	1	0	0	1	1	1	3	1	0	1	0	1	0	0	0	0	0	1	0	0	0	1	0	0
53	M	White	Other	80	53	96	36.8889	99	15.7	15.3	121	20	10.4	1.5	16	84	24	136	5.6	7.4	106	211	4	49	15	1	0	0	0	0	0	11	0	0	1	0	0	0	0	1	0	1	0	0	0	0	0	0	0
81	M	White	Other	102	45	79	36.3	100	11.9	13	97	20	2.1	1.7	18.5	44	19	135	6.6	7.43	111	156	4	75	3	1	0	0	0	0	1	10	1	1	1	0	1	0	0	0	0	1	0	0	0	0	1	0	0
50	F	Other	Other	114	59	102	36	100	13.8	13.1	167	19	0.8	1.3	15	8	23	134	5.5	7.32	110	146	1	23	15	1	0	0	0	0	1	1	0	1	1	0	0	0	0	0	0	1	0	0	0	0	0	0	0
61	M	White	Other	87	53	108	36.5	100	12	15	162	33	0.6	1.5	16.3	15	24	132	4.9	7.44	99	152	3	41	15	1	0	0	0	0	1	1	0	1	1	1	0	0	0	0	0	1	0	0	0	0	0	0	0
69	M	Other	Other	75	32	70	36.3889	89	16.8	13.2	166	40	1.5	1.6	17.4	22	23	138	4.2	7.28	104	346	7	51	15	1	0	0	1	1	0	9	1	1	1	0	1	0	0	0	0	0	0	0	0	0	0	0	0
79	F	Other	Other	72	55	139	36.5	99	8.8	12.3	190	40.5	1.2	1	10.9	27	22	137	4.4	7.38	103	179	5	24	15	1	0	0	1	1	1	1	1	1	1	0	1	0	0	0	0	1	0	0	0	0	1	0	0
46	M	White	Other	80	67	121	36.9444	100	17.8	11.9	141	35	0.9	1.3	13.9	11	22	134	5.7	7.31	111	189	1	25	15	1	0	0	0	0	0	2	0	0	1	1	0	0	0	0	0	1	0	0	0	0	1	0	0
55	F	Other	Other	89	72	119	36.2222	100	10.9	13.2	175	22	0.5	1.4	15	9	24	133	4.2	7.54	106	141	1	22	15	1	0	0	0	0	0	1	0	0	1	1	0	0	0	0	0	1	0	0	0	0	0	0	0
84	F	White	Medicare	77	58	149	36.8333	98	13	15.3	195	31.7	1.1	1.3	14	25	22	139	3.9	7.39	105	279	8	46	15	1	0	0	0	0	0	0	0	0	1	1	0	0	0	0	0	0	0	0	0	0	1	0	0
72	M	White	Medicare	65	61	124	36.6111	100	12.9	14	75	33	0.7	1.3	13.9	12	22	135	5.4	7.44	110	143	2	30	15	1	0	0	1	0	1	4	1	0	1	1	0	0	0	0	0	1	0	0	0	0	1	0	0
83	F	White	Medicare	69	47	96	36	100	19.4	13.8	175	24	0.8	1.3	15.2	20	22	128	5.5	7.45	105	124	6	34	15	1	0	0	1	0	1	1	1	1	1	0	1	0	0	0	0	0	0	0	0	0	1	0	0
73	F	White	Other	80	56	104	36.7	100	10	13.8	127	19	0.7	1.3	14.6	11	21	132	5.4	7.34	111	192	6	40	15	1	0	0	0	1	0	1	0	0	1	0	1	0	0	0	0	1	0	0	0	0	1	0	0
59	M	White	Other	80	65	123	36.5	100	13.5	13.5	150	24	1.6	1.4	15.5	28	22	136	4.8	7.44	109	107	5	40	15	1	0	0	0	1	0	5	1	0	1	0	1	0	0	0	0	1	0	0	0	0	1	0	0
76	F	White	Other	72	36	112	35.2	100	12.5	13.7	106	25	0.8	1.3	14.3	21	22	136	5.2	7.45	110	112	2	23	15	1	0	0	0	0	1	4	0	1	1	1	0	0	0	0	0	1	0	0	0	0	0	0	0
58	M	Other	Medicaid	102	44	111	35.8	99	14	14.4	150	29	0.9	1.3	14.9	12	22	133	5.7	7.36	107	150	3	18	15	1	0	1	1	1	1	1	0	1	1	1	0	0	0	0	0	0	0	0	0	0	1	0	0
87	M	White	Medicare	80	70	124	35.3	100	8.4	14.3	91	24	0.6	1.4	14.9	14	23	133	4.7	7.49	106	136	5	42	15	1	0	0	0	0	0	2	1	0	1	0	1	0	0	0	0	1	0	0	0	0	0	0	0
79	F	White	Other	90	75	134	36.7222	100	12.7	12.6	140	26	0.5	1.7	17.7	9	24	136	5.1	7.43	113	138	2	29	15	1	0	0	0	0	1	2	1	0	1	1	0	0	0	0	0	1	0	0	0	0	0	0	0
74	M	White	Other	72	44	92	36.2	100	10	12.7	225	30.7	1.2	1.4	15.5	22	23	132	4.4	7.42	99	151	6	73	3	1	1	1	1	1	1	7	1	1	1	0	1	0	0	0	0	1	0	0	0	0	1	0	0
77	F	Other	Other	74	65	120	37.4444	100	21.4	16.2	103	28	1.1	1.8	19.7	20	23	138	3.2	7.4	102	160	2	32	15	1	0	0	0	1	0	3	1	0	1	1	0	0	0	0	0	1	0	0	0	0	1	0	0
55	F	White	Other	64	45	114	36.3	100	8.2	13.7	122	23	1.1	1.2	13.2	18	23	135	4.5	7.3	109	240	2	52	3	1	0	0	0	0	0	2	0	0	1	1	0	0	0	0	0	1	0	0	0	0	1	0	0
72	F	White	Other	76	49	145	35.3	100	14.4	13.5	177	36	0.7	1.4	15.5	17	23	140	3.9	7.42	101	140	6	35	15	1	0	1	1	1	0	3	1	0	1	0	0	0	0	0	0	0	0	0	0	0	1	0	0
63	F	White	Medicare	80	65	106	35.6111	99	12.4	12.6	186	31	1	1.2	12.6	21	22	138	4.9	7.44	109	159	1	67	3	1	0	1	0	0	0	1	0	0	1	1	0	0	0	0	0	1	0	0	0	0	1	0	0
67	M	Other	Medicare	80	75	134	35.9	100	11.8	14.4	152	27	0.8	1.2	13.9	17	29	139	4.8	7.44	106	162	2	33	15	1	0	0	0	0	1	1	0	1	1	1	0	0	0	0	0	1	0	0	0	0	0	0	0
63	M	White	Other	80	57	136	35.7	100	5	13.4	147	25	0.5	1.2	13.7	15	27	133	4.5	7.47	103	89	1	25	15	1	0	0	0	0	1	3	0	0	1	1	0	0	0	0	0	0	0	0	0	0	1	0	0
45	M	Other	Other	103	80	142	37.5556	100	15.9	13.7	276	47	1.1	1.2	14.1	13	24	137	5.6	7.36	101	180	3	25	15	1	0	0	0	0	0	0	0	1	1	1	0	0	0	0	0	1	1	0	0	0	1	0	0
71	F	White	Medicare	88	44	108	36.4444	100	5.3	14	123	27	0.7	1.6	17.4	22	22	138	3.7	7.4	109	192	2	36	15	1	0	0	0	0	1	2	1	1	1	1	0	0	0	0	0	0	0	0	0	0	0	0	0
77	M	White	Medicare	66	64	132	35.8	100	13.4	16.3	155	25	1.2	1.5	15.6	18	22	136	4.8	7.36	109	190	6	32	15	1	0	0	1	1	1	1	0	0	1	0	1	0	0	0	0	1	0	0	0	0	1	0	0
69	M	White	Medicare	59	44	98	35.8	100	11.1	14.1	147	33	1.5	1.3	14.8	30	25	140	4.2	7.4	107	85	3	39	15	1	0	0	0	0	1	5	1	1	1	0	1	0	0	0	0	1	0	0	0	0	0	0	0
54	F	Other	Other	83	69	113	36.3333	100	15.7	14	235	27	0.8	1.4	15.7	12	25	136	5	7.52	106	121	1	29	15	1	0	0	0	0	1	0	0	1	1	0	0	0	0	0	0	1	0	0	0	0	1	0	0
56	F	White	Other	90	61	130	36.4	99	15.3	15.6	310	18	1	1.3	14.7	17	21	136	5	7.43	109	95	4	33	15	1	1	1	1	1	1	3	1	1	1	1	0	0	0	0	0	0	0	0	0	0	1	0	0
57	M	White	Medicare	80	45	98	36.5556	95	9.9	12.5	121	35	1	1.6	17	16	26	137	4.1	7.33	107	207	1	49	3	1	0	1	0	0	0	6	0	0	1	1	0	0	0	0	0	1	0	0	0	0	0	0	0
61	F	Other	Medicaid	88	59	107	36.7222	100	15.9	14	147	31	0.7	1.2	13.3	14	27	135	5.3	7.33	104	160	7	34	15	1	0	0	1	0	1	2	1	0	1	1	0	0	1	0	0	1	0	0	0	0	1	0	0
77	M	Other	Medicare	80	51	94	36.5	100	9.8	12.1	107	24.5	0.8	1.6	17	19	23	134	4.7	7.45	106	140	1	37	15	1	0	0	0	0	0	4	0	0	1	1	0	0	0	0	0	1	0	0	0	0	1	0	0
60	F	Other	Other	96	56	95	36.3	92	6	16.3	206	18	2.6	1.5	17	62	20	136	5.8	7.51	114	132	6	47	15	1	0	0	0	1	1	4	1	1	1	0	1	0	0	0	0	1	0	0	0	0	0	0	0
74	M	White	Medicare	39	46	94	35.4	94	18.7	13.2	153	33.5	1	1.4	15.2	18	22	135	4.5	7.31	105	194	1	34	15	1	0	0	0	0	1	1	1	1	1	1	0	0	0	0	0	1	0	0	0	0	0	0	0
64	M	White	Other	88	57	108	36.3	99	15.9	13	196	30	0.8	1.3	13.9	21	27	135	5.6	7.4	108	203	1	51	3	1	0	0	0	0	1	0	0	1	1	0	0	0	0	0	0	1	0	0	0	0	0	0	0
64	F	White	Medicaid	80	63	136	35.1	99	14.4	13.6	154	27	0.7	1.6	17	21	20	133	6.1	7.35	112	194	2	33	15	1	0	0	0	0	1	1	0	1	1	1	0	0	1	0	0	1	0	0	0	0	1	0	0
75	M	Other	Other	73	51	117	36.4444	100	3.3	12.4	76	27	0.8	1.8	19.3	16	19	134	5.5	7.47	109	155	2	38	15	1	0	0	1	0	0	4	1	0	1	0	0	0	0	0	0	1	0	0	0	0	1	0	0
64	M	White	Other	80	38	93	37.0556	98	14.5	14.5	139	30	0.6	1.5	16.5	16	22	132	5.9	7.41	106	129	4	30	15	1	0	1	1	0	0	2	0	0	1	1	0	0	0	0	0	1	0	0	0	0	1	0	0
48	M	Other	Other	80	46	94	36.6111	100	12.4	16.4	122	21	1.5	1.4	15.6	27	24	135	4.2	7.4	110	72	9	36	15	1	0	0	1	1	1	4	0	0	1	0	1	1	0	0	0	1	0	0	0	0	1	0	0
58	M	White	Other	65	56	109	35.1	96	12.5	13.3	130	38	0.7	1.2	13.2	21	27	137	6.7	7.32	107	148	2	17	15	1	0	1	0	0	1	2	0	1	1	0	0	0	0	0	0	1	0	0	0	0	0	0	0
74	M	White	Medicare	80	49	101	36.5	99	13.9	16.7	137	21	2.1	1.6	16.9	35	22	135	4.9	7.4	109	277	9	50	15	1	0	0	1	1	0	9	0	0	1	0	1	0	0	0	0	0	0	0	0	0	1	0	0
60	M	Other	Other	72	70	120	36.1667	100	11.4	12.6	113	23	1.4	1.7	18.1	28	20	137	4.8	7.5	112	143	3	33	15	1	0	0	0	0	1	2	1	1	1	0	1	0	0	0	0	1	0	0	0	0	0	0	0
72	M	Other	Medicare	85	48	100	36.5556	100	7.3	13.1	111	29	0.8	1.5	16.1	11	24	134	4.5	7.39	104	213	3	27	15	1	0	0	1	0	0	3	0	0	1	1	0	1	0	0	0	1	0	0	0	0	1	0	0
59	M	White	Medicare	80	63	101	36.4444	98	19.6	13.4	243	42	0.7	1.5	16.6	16	24	137	4.4	7.31	100	201	4	34	15	1	0	0	0	0	1	4	0	0	1	1	0	0	0	0	0	1	0	0	0	0	1	0	0
71	M	White	Medicare	74	73	123	36.8333	100	14.3	12.3	157	33	0.6	1.6	17.2	15	24	136	3.7	7.4	105	241	2	37	15	1	0	0	0	0	0	3	0	0	1	1	0	0	0	0	0	1	0	0	0	0	1	0	0
61	F	Other	Other	83	61	97	36.8889	100	15.3	14.9	235	33.8	0.9	1.2	13.2	14	24	135	5	7.31	99	503	5	28	15	1	1	1	1	1	0	0	0	1	1	0	0	0	0	0	0	1	0	0	0	0	1	0	0
69	F	Other	Medicare	82	60	129	36.6111	100	16.5	12.9	130	24	1.1	1.4	14.8	22	22	136	4	7.4	109	110	1	27	15	1	0	0	0	0	1	4	0	0	1	1	0	0	0	0	0	1	0	0	0	0	0	0	0
60	M	Other	Other	81	62	119	36.1	100	16.2	13.2	143	30	0.6	1.4	15	14	24	131	4.5	7.39	104	154	1	34	15	1	0	0	0	0	0	2	0	0	1	1	0	0	0	0	0	1	0	0	0	0	1	0	0
72	M	White	Medicare	80	46	93	35.9	100	10.2	16.8	113	19.7	1	1.5	16.8	19	24	133	4.8	7.36	107	117	2	42	15	1	0	0	0	0	0	2	1	1	1	1	0	0	0	0	0	1	0	0	0	0	0	0	0
57	M	Other	Other	75	88	137	36.8333	100	8.6	13.7	233	38.4	1	1	11.3	18	21	139	4.8	7.36	108	143	4	27	15	1	0	0	0	1	1	0	0	1	1	1	0	0	1	0	0	1	0	0	0	0	1	0	0
79	F	White	Medicare	118	61	113	37.5	95	15.6	14.6	167	29.4	0.8	1.2	12.6	14	29	127	4.5	7.3	94	133	2	38	15	0	1	0	1	0	1	1	1	0	1	1	0	0	0	0	0	0	0	0	0	0	0	0	0
83	F	White	Medicare	79	67	126	35.5556	100	6.5	13	150	23	0.4	1.5	16.3	12	21	135	4.7	7.52	108	156	4	32	15	1	0	0	1	0	0	0	1	0	1	0	1	0	0	0	0	1	0	0	0	0	1	0	0
70	M	White	Medicare	80	64	117	36.8889	100	15.7	11.9	161	34	0.9	1.5	16.5	23	22	133	4.5	7.44	106	156	1	30	15	1	0	0	0	0	0	1	0	0	1	1	0	0	0	0	0	1	0	0	0	0	1	0	0
79	M	White	Medicare	74	53	132	36.6111	100	10.8	14	78	28	1.1	1.6	16.9	21	23	134	6.1	7.39	114	158	4	38	15	1	0	0	0	0	0	6	0	0	1	0	1	0	0	0	0	1	0	0	0	0	1	0	0
64	M	Other	Other	81	59	116	36.2222	100	7.9	12.8	115	33	0.9	1.1	12.4	12	23	135	4.9	7.45	109	118	2	31	15	1	0	0	1	0	1	3	0	0	1	1	0	0	0	0	0	1	0	0	0	0	1	0	0
51	M	White	Other	80	86	112	36.7222	97	10.3	15.8	308	40.3	0.9	1.1	11.5	20	25	138	4.6	7.38	99	163	3	17	15	1	0	1	0	0	0	0	0	1	1	1	0	0	0	0	0	1	0	0	0	0	1	0	0
74	M	White	Medicare	78	53	107	36.6111	100	9.4	12	100	31	0.8	1.2	12.5	14	23	136	4.4	7.39	106	171	1	29	15	1	0	0	0	0	0	1	0	0	1	1	0	0	0	0	0	1	0	0	0	0	0	0	0
67	M	White	Medicare	80	50	94	36.8889	96	13.7	13.5	153	31	0.8	1.2	12.7	16	23	137	4.4	7.4	107	187	1	38	15	1	0	0	0	0	0	6	1	0	1	1	0	0	0	0	0	1	0	0	0	0	0	0	0
79	F	White	Medicare	88	56	133	36.5	100	5.7	14.7	101	26	0.6	1.2	12.9	9	25	140	4.2	7.43	109	139	6	64	3	1	0	0	1	1	1	5	0	1	1	1	0	0	0	0	0	1	0	0	0	0	0	0	0
68	M	White	Other	76	68	132	36.7222	99	10.4	13.1	134	31	0.9	1.2	13.1	19	24	134	5.2	7.45	103	150	1	33	15	1	0	1	0	0	1	2	1	1	1	1	0	0	0	0	0	1	0	0	0	0	1	0	0
67	F	Other	Medicare	91	53	95	36.3	100	10.1	16.7	149	19	4.1	1.3	14.4	52	16	131	5.2	7.48	109	126	6	54	15	1	0	0	1	0	1	5	0	0	1	0	0	0	0	1	0	1	0	0	0	0	1	0	0
61	M	White	Medicare	80	48	95	37.6667	99	14.8	13.8	220	35	0.6	1.3	14.4	11	26	132	4	7.35	103	176	2	25	15	1	0	0	1	0	1	3	1	1	1	1	0	0	1	0	0	1	0	0	0	0	1	0	0
67	M	White	Medicare	54	37	94	36.3333	99	6.1	13.7	105	41	1	1.9	20.4	26	22	137	3.8	7.4	105	133	4	28	15	1	0	1	0	0	1	5	1	1	1	1	0	0	0	0	0	1	0	0	0	0	1	0	0
64	M	White	Other	80	53	106	37	90	14.9	13.5	104	37	1.2	1.2	13.5	19	21	136	4.3	7.36	101	182	3	39	15	1	0	1	1	0	0	2	0	0	1	1	0	0	0	0	0	1	0	0	0	0	1	0	0
65	F	White	Medicare	72	55	124	36.5	100	14.8	15.4	136	15	1	1.4	15.2	17	22	132	4.4	7.31	104	157	5	34	15	1	0	0	1	0	0	5	0	0	1	1	0	0	0	0	0	0	0	0	0	0	1	0	0
67	M	White	Other	86	71	147	35.9	100	9.6	13.2	112	28	0.7	1.3	14.1	12	22	132	5	7.39	105	144	3	32	15	1	0	0	1	0	0	3	1	0	1	0	0	0	0	0	0	1	0	0	0	0	1	0	0
79	F	Other	Medicare	77	78	126	36.4444	99	3.6	14.9	133	37	0.9	1.1	11.5	17	29	141	4.4	7.46	105	213	4	34	15	0	1	0	1	0	1	2	1	1	1	1	0	0	0	0	0	0	0	0	0	0	0	0	0
42	F	White	Other	89	68	112	36.3889	100	15.2	13.4	142	25	0.7	1.6	17.3	19	24	132	5.1	7.46	109	209	1	28	15	1	0	0	0	0	0	1	0	0	1	1	0	0	0	0	0	0	0	0	0	0	1	0	0
46	M	Other	Other	112	47	85	37.1667	91	27.4	12.7	164	33	1.2	1.6	17.4	14	25	138	4.2	7.08	111	344	5	40	15	1	1	0	1	1	0	9	0	1	1	0	0	0	0	0	0	1	1	0	0	0	1	0	0
79	F	White	Medicare	92	54	98	36.8889	100	10.8	15.2	125	19	1	1.4	16.2	44	21	135	5.1	7.51	109	158	2	44	15	1	0	0	0	0	1	3	0	1	1	0	0	0	0	0	0	1	0	0	0	0	0	0	0
61	M	White	Other	80	67	104	36.3889	100	10.6	11.9	112	40	1.1	1.3	14.7	19	19	139	3.7	7.38	109	146	4	32	15	1	0	0	1	0	0	2	0	0	1	0	1	0	0	0	0	1	0	0	0	0	1	0	0
61	M	Other	Other	103	100	135	36.8889	97	7	13	209	38.4	2.7	1.3	14.8	27	29	146	5	7.44	106	158	4	28	15	0	0	0	1	1	1	0	0	1	1	1	0	0	0	0	0	0	0	0	0	0	0	0	0
54	M	White	Other	80	60	111	37	100	12.9	12.7	167	34	1.3	1.3	14.3	23	25	137	5.6	7.38	106	167	2	25	15	1	0	0	0	1	1	2	0	0	1	1	0	0	0	0	0	1	0	0	0	0	1	0	0
54	M	White	Other	82	62	121	36.6	100	14.7	13	167	34	0.8	1.3	14	16	24	139	5.4	7.37	113	151	1	32	15	1	0	1	0	0	1	3	0	1	1	0	0	0	0	0	0	1	0	0	0	0	0	0	0
63	M	White	Other	91	70	129	36.5556	98	15	12	137	30	0.9	1.3	14.7	20	25	136	5.5	7.38	104	204	2	31	15	0	0	1	1	0	0	4	0	1	1	1	0	0	0	0	0	0	0	0	0	0	1	0	0
59	M	White	Other	80	73	123	36.6667	94	13	13.4	249	40	1.2	1.1	12	24	22	139	4	7.33	103	122	2	31	15	1	0	1	0	0	0	4	0	1	1	1	0	0	0	0	0	1	0	0	0	0	0	0	0
78	F	White	Medicare	88	52	106	35.1667	100	14.9	18.9	236	26	0.7	1.1	13.1	20	23	140	3.6	7.38	113	107	1	29	15	1	0	0	0	0	1	1	0	0	1	1	0	0	0	0	0	1	0	0	0	0	1	0	0
59	M	White	Other	85	70	110	36.6111	100	15.9	12.9	181	34	0.7	1.2	12.9	17	24	137	4.6	7.35	106	151	2	23	15	1	0	0	0	0	0	0	0	0	1	1	0	0	0	0	0	1	0	0	0	0	0	0	0
67	M	White	Other	94	74	156	36.2	100	7.5	13.1	108	31	1.1	1.4	15.4	23	24	140	4.9	7.4	109	138	1	25	15	1	0	0	0	0	1	1	0	1	1	1	0	0	0	0	0	1	0	0	0	0	1	0	0
71	M	Other	Other	96	58	107	36.8	100	15	14.4	197	30	1.5	1.3	14	28	20	137	4.5	7.37	117	126	1	75	3	1	0	1	0	0	1	5	1	1	1	0	0	0	0	0	0	1	1	0	0	0	1	0	0
57	F	White	Other	86	56	108	36.6111	100	10.1	13.1	228	29	1.4	1.2	13.4	19	26	138	3.7	7.41	100	195	6	29	15	1	0	0	1	1	0	6	0	0	1	0	1	0	0	0	0	1	0	0	0	0	1	0	0
63	M	White	Other	87	62	96	35.3333	100	5.8	13.2	167	26	0.7	1.4	15.6	12	26	137	5.4	7.46	108	123	1	31	15	1	0	0	0	0	1	0	0	0	1	1	0	0	0	0	0	1	0	0	0	0	0	0	0
57	M	White	Other	62	59	118	36.3889	99	17.5	12.2	114	29.3	0.7	1.1	12.3	14	25	139	3.9	7.33	109	170	4	31	15	1	0	1	1	0	0	2	0	0	1	1	0	0	0	0	0	1	0	0	0	0	1	0	0
61	M	Other	Medicare	62	61	131	36.2	100	5.1	14.4	89	41	0.7	1.5	16.2	7	22	137	3.9	7.4	104	155	4	48	3	1	0	0	1	1	0	2	1	0	1	0	0	0	0	0	0	1	0	0	0	0	1	0	0
69	M	White	Medicare	71	49	99	35.8	99	10.1	12.7	129	29	0.9	1.6	17.1	12	23	135	5.2	7.36	106	125	3	62	3	1	0	0	1	0	1	8	0	0	1	1	0	0	1	0	0	1	0	0	0	0	1	0	0
66	M	White	Medicare	72	48	103	37.3	100	21.2	13.6	173	31	1	1.5	16.2	20	22	133	5	7.32	105	136	2	40	15	1	0	0	1	0	1	4	0	1	1	1	0	0	0	0	0	1	0	0	0	0	1	0	0
65	M	White	Other	80	58	103	36.5	100	14.3	13.8	161	26	1.3	1.7	18.2	27	26	137	4.7	7.43	107	191	3	51	15	1	0	1	0	1	0	4	1	0	1	0	0	0	0	0	0	1	0	0	0	0	0	0	0
60	M	Other	Medicare	80	69	121	36.7778	95	24.4	14.8	172	23	0.9	1.4	15.7	22	25	134	7.7	7.39	105	165	6	68	15	1	0	1	1	0	1	3	0	1	1	0	0	0	0	0	0	1	1	0	0	0	1	0	0
75	M	Other	Medicare	90	50	106	36.6	100	15.7	13.9	192	22	1.5	1.5	16.4	26	21	134	5.1	7.39	108	181	6	59	15	1	1	1	0	1	0	4	0	0	1	0	1	0	0	1	0	1	0	0	0	0	1	0	0
60	M	Other	Other	85	57	91	36.7222	100	14	12.9	157	32	0.6	1.2	12.6	15	25	132	4	7.47	99	163	2	29	15	1	0	0	1	0	0	4	0	0	1	1	0	0	0	0	0	1	0	0	0	0	1	0	0
80	F	White	Medicare	64	50	105	36.3889	100	9.6	13.7	115	19	0.7	1.5	16.2	13	22	134	4.9	7.4	108	137	7	32	15	1	0	0	1	0	0	2	1	0	1	0	1	0	0	0	0	1	0	0	0	0	1	0	0
63	M	White	Other	80	64	148	36.7	100	6.7	12.9	189	24	1.3	1.2	13.9	21	23	135	5.1	7.39	109	98	2	51	3	1	0	0	1	0	1	3	0	1	1	1	0	0	0	0	0	1	0	0	0	0	0	0	0
48	M	Other	Other	75	59	105	35.7222	100	11.4	14.5	145	38	0.8	1.2	13.5	11	24	139	3.8	7.37	105	91	1	27	15	1	0	0	0	0	0	1	0	0	1	1	0	0	0	0	0	0	0	0	0	0	1	0	0
71	F	Other	Medicare	80	48	111	36.8	100	17.9	14.1	206	35	0.5	1.1	11.9	12	25	137	3.9	7.43	99	267	1	28	15	1	0	0	0	0	1	3	0	1	1	1	0	0	1	0	0	0	0	0	0	0	1	0	0
73	M	White	Medicare	80	65	138	36.5	100	6.8	15.4	207	22	1.5	1.3	14.7	30	22	136	5.4	7.39	109	177	8	41	15	1	0	0	1	0	1	1	0	0	1	1	0	0	0	0	0	1	0	0	0	0	1	0	0
49	M	White	Other	89	61	106	36.8333	98	20.1	12.7	147	34	0.8	1.2	13.2	26	23	133	3.8	7.34	102	279	3	23	15	1	0	1	1	0	0	4	0	0	1	1	0	0	0	0	0	1	0	0	0	0	1	0	0
72	F	White	Medicare	77	49	88	36.9444	100	10.6	15	125	23	1.3	1.4	15.4	27	20	132	5.2	7.41	108	191	6	36	15	1	0	0	1	0	0	3	1	0	1	0	1	0	0	0	0	1	0	0	0	0	1	0	0
60	M	White	Medicaid	80	66	116	36.6111	98	11.4	13.8	213	39	1.9	1.2	12.5	31	24	139	4.8	7.35	106	137	6	42	15	1	0	0	0	1	1	0	0	1	1	0	1	0	0	0	0	1	0	0	0	0	0	0	0
73	M	Other	Medicare	85	53	113	36.5	100	14.9	12.9	180	24	0.9	1.7	18.6	19	23	132	5.4	7.34	108	198	2	64	3	1	0	1	1	0	0	6	0	0	1	1	0	0	0	0	0	0	0	0	0	0	1	0	0
74	M	White	Other	61	51	120	36.6667	100	7.7	13.5	198	27	1.4	1.3	13.8	23	24	136	4.8	7.42	107	146	3	34	15	1	0	0	0	0	0	1	0	0	1	1	0	0	0	0	0	1	0	0	0	0	0	0	0
55	M	Other	Other	69	65	119	36.7222	100	10.7	14.2	329	26	1.1	1.1	11.9	25	21	133	4.4	7.31	110	143	6	33	15	1	0	0	1	0	1	1	1	1	1	0	1	0	0	0	0	0	0	0	0	0	1	0	0
48	M	White	Other	63	51	112	36.7222	100	21.5	11.9	250	28	2.2	1.1	11.6	62	22	134	8	7.25	110	209	4	34	15	1	0	0	0	1	0	1	0	1	1	0	1	0	0	0	0	1	0	0	0	0	0	0	0
48	M	Other	Medicaid	76	78	151	36.6111	89	17	14.7	450	25	3.7	1.1	11.4	46	22	135	4.1	7.42	96	277	6	19	15	0	0	0	1	1	0	3	0	0	1	0	1	0	0	0	0	0	0	0	0	0	0	0	0
77	F	Other	Other	87	51	97	35.6	99	7.5	16.2	204	20.8	0.6	1.5	15.7	13	20	143	4	7.34	109	153	3	42	15	1	1	1	1	1	1	7	1	1	1	1	0	0	0	0	0	1	0	0	0	0	1	0	0
68	F	Other	Other	66	47	116	36.2778	100	7.8	13.3	100	22	0.6	1.2	13.2	15	23	136	5	7.47	108	170	1	27	15	1	0	0	0	0	0	1	0	0	1	0	0	0	0	0	0	1	0	0	0	0	1	0	0
69	F	White	Medicare	97	56	145	35.8	100	13.4	12.5	162	20	0.4	1.7	18.6	8	17	140	5	7.3	117	193	3	34	15	1	0	0	0	0	1	3	0	0	1	1	0	0	0	0	0	0	0	0	0	0	1	0	0
61	M	White	Other	67	55	90	36.3333	100	7.7	12.2	197	32	0.6	1.8	19.7	13	23	130	6.4	7.31	102	339	3	27	15	1	0	1	1	1	1	3	1	1	1	1	0	0	0	0	0	1	0	0	0	0	0	0	0
75	F	White	Other	87	52	116	36.6111	100	12.1	12.5	152	18	0.5	1.3	14.1	11	21	134	4.7	7.5	108	104	2	29	15	1	0	0	0	0	1	4	1	1	1	1	0	0	0	0	0	1	0	0	0	0	0	0	0
83	F	White	Medicare	74	56	122	36.8333	88	8.8	14.8	212	28.5	1	1.1	13	17	27	139	3.8	7.42	104	158	1	26	15	1	0	1	0	0	1	2	1	1	1	0	0	0	1	0	0	1	0	0	0	0	1	0	0
72	F	White	Medicare	80	52	119	35.8	100	24	13.5	205	26	0.4	1.2	13.1	11	21	140	5.6	7.33	114	165	1	32	15	1	0	0	0	0	1	3	0	1	1	1	0	0	0	0	0	1	0	0	0	0	0	0	0
56	M	Other	Other	84	70	120	35.9	100	13.5	11.9	112	33	0.9	1.4	14.9	15	23	132	4.8	7.38	105	137	1	36	15	1	0	0	0	0	0	1	0	0	1	1	0	0	0	0	0	1	0	0	0	0	1	0	0
71	M	White	Medicare	80	64	121	36.5556	100	13	12.4	120	30	0.7	1.8	19.3	9	24	134	5.1	7.37	110	130	3	25	15	1	0	0	0	1	0	6	1	0	1	0	0	0	0	0	0	1	0	0	0	0	1	0	0
74	F	White	Other	79	54	107	36.3	100	6.4	17.9	109	20	1.1	1.4	16.3	33	22	136	6.2	7.47	113	135	6	44	12	1	0	0	1	0	1	6	1	0	1	1	0	0	0	0	0	1	0	0	0	0	0	0	0
64	M	White	Other	68	63	112	36.9444	100	9.1	13.8	89	36	0.7	1.3	14.2	16	25	136	4.6	7.42	106	156	2	42	15	1	0	0	1	0	0	6	0	0	1	1	0	0	0	0	0	1	0	0	0	0	1	0	0
52	F	Other	Other	86	54	97	35.9	100	12.6	15	87	22	4.4	1.6	17.3	65	19	134	4.6	7.32	108	132	4	46	15	1	0	0	0	0	0	3	0	0	1	0	0	0	0	1	0	1	0	0	0	0	0	0	0
48	M	Other	Other	80	61	105	36.4444	100	11.5	12.7	137	39	1.6	1.4	15	27	24	136	5	7.44	105	123	2	20	15	1	0	0	1	0	0	7	0	0	1	1	0	0	0	0	0	1	0	0	0	0	1	0	0
69	M	White	Other	72	69	131	36.5	100	13.4	12.1	161	24.3	1	1.6	17.9	15	25	138	4.4	7.29	110	178	4	33	15	1	0	1	0	0	0	1	1	0	1	0	1	0	0	0	0	1	0	0	0	0	0	0	0
62	M	White	Other	62	56	177	36.5	98	8.8	19.6	165	23.3	7	1	11.3	71	24	135	4.1	7.36	91	369	5	32	15	1	0	0	0	1	0	0	1	0	1	0	0	0	0	1	0	0	0	0	0	0	1	0	0
73	M	White	Medicaid	80	53	98	35.8	100	8.4	18.6	172	21	1.2	1.5	16.4	20	26	137	4.7	7.45	106	136	1	37	15	1	0	0	0	0	1	1	0	1	1	1	0	0	0	0	0	1	0	0	0	0	0	0	0
86	F	White	Other	91	52	104	36.5556	97	19.5	14	220	19	0.6	1.5	17.1	17	21	137	3.5	7.46	110	197	5	46	15	1	0	0	0	1	1	5	1	1	1	0	0	0	0	0	0	0	0	0	0	0	1	0	0
83	F	White	Medicare	78	67	140	36.8889	96	8.3	12.6	226	39.1	0.8	1	11.1	22	24	137	4.5	7.46	102	95	3	31	15	1	0	0	1	0	0	0	0	1	1	1	0	0	0	0	0	1	0	0	0	0	1	0	0
66	M	Other	Medicare	80	56	85	36.4444	100	18.8	12.1	184	29	1	1.5	16	21	22	132	6.7	7.41	106	206	2	26	15	1	0	0	0	0	0	1	1	0	1	1	0	0	0	0	0	1	0	0	0	0	1	0	0
76	F	White	Other	80	65	135	36.8	100	18.4	14	119	20	0.8	1.2	13.3	22	21	134	5.4	7.55	111	147	5	40	15	1	0	0	0	0	1	8	0	1	1	0	1	0	0	0	0	1	0	0	0	0	0	0	0
47	M	Other	Other	88	57	96	36.8889	100	11.3	13.7	156	32	1	1.7	18.9	17	24	134	4.3	7.42	106	124	1	35	15	1	0	1	0	0	0	3	0	0	1	1	0	0	0	0	0	1	0	0	0	0	1	0	0
57	F	White	Medicaid	70	71	165	36.4	100	8.6	13.6	263	36	0.7	1.1	13.3	13	24	138	4.3	7.45	107	208	2	31	15	1	1	0	1	0	1	1	0	1	1	1	0	0	0	0	0	1	0	0	0	0	0	0	0
71	M	Other	Medicare	84	61	96	36	100	9.4	14	224	29	1	1.3	14.5	24	21	137	5.8	7.41	108	165	1	54	3	1	0	1	0	0	1	1	1	0	1	1	0	0	0	0	0	1	0	0	0	0	0	0	0
63	M	White	Other	87	53	109	36.5	98	6.9	13.2	188	25	0.6	1.5	16.3	13	24	136	5.2	7.38	110	130	1	12	15	1	0	0	0	0	1	3	0	1	1	1	0	0	0	0	0	1	0	0	0	0	0	0	0
76	M	White	Medicare	71	56	115	37.6111	100	8.5	15.2	179	27	1.2	1.4	15.8	23	21	139	5.4	7.42	112	92	4	55	3	1	0	0	0	0	1	8	1	1	1	0	1	0	0	0	0	1	0	0	0	0	0	0	0
57	M	White	Other	83	50	86	36.5	100	14.6	12.7	234	39.4	0.7	1.3	13.8	12	26	138	4.6	7.3	105	146	2	28	15	1	0	1	1	0	0	3	0	0	1	1	0	0	0	0	0	1	0	0	0	0	0	0	0
59	M	Other	Other	82	64	112	36.7	100	17.4	14	280	29	1	1.3	15.2	16	26	139	5.8	7.32	104	164	3	16	15	1	0	0	1	0	1	0	1	0	1	1	0	0	0	0	0	1	0	0	0	0	0	0	0
47	M	White	Other	108	58	92	36.5556	99	12	17.5	136	30	5.6	2.1	23.4	42	22	133	4.9	7.4	98	119	6	54	15	1	1	0	0	1	0	12	1	1	1	0	0	0	0	1	0	1	1	1	0	1	1	0	0
76	M	White	Medicare	84	58	111	36.6	99	25.5	14.8	191	32	0.8	1.2	14.3	15	25	136	4.4	7.45	108	137	4	41	15	1	0	0	0	1	1	3	1	1	1	1	0	0	0	0	0	1	0	0	0	0	0	0	0
67	M	White	Medicare	64	52	139	37.8889	98	15.4	11.6	193	33.5	1.1	1.2	12.7	17	23	131	3.8	7.36	97	260	5	20	15	0	0	0	1	1	0	0	1	0	1	0	0	0	0	0	0	0	0	0	0	0	0	0	0
66	M	White	Medicare	86	61	104	36.8333	94	14.5	14.8	260	41.1	1	1.1	13	27	26	138	4.6	7.38	102	116	5	66	15	1	0	0	1	1	1	0	0	1	1	1	0	0	0	0	0	0	0	0	0	0	1	0	0
67	M	White	Medicare	70	47	100	37	100	12.9	12.5	85	34.7	0.6	1.2	13.5	11	25	138	3.9	7.33	105	189	3	27	15	1	0	0	0	0	0	4	0	1	1	1	0	0	0	0	0	1	0	0	0	0	0	0	0
63	M	White	Other	76	59	100	36.5556	100	9.9	13	160	33	0.8	1.2	12.9	16	22	133	4.9	7.44	107	161	3	27	15	1	0	1	0	0	0	0	0	0	1	1	0	0	0	0	0	1	0	0	0	0	1	0	0
75	F	White	Medicare	62	47	111	35.6	100	10	15.3	136	24	1.1	1.5	17.1	24	23	136	5.2	7.38	107	188	4	40	15	1	0	1	0	1	1	2	0	1	1	1	0	0	0	0	0	0	0	0	0	0	1	0	0
72	M	White	Medicare	68	46	103	36.7222	100	8	13.2	138	21	1.2	1.4	15.5	26	21	132	5.1	7.42	109	146	4	33	15	1	0	0	0	0	0	2	0	0	1	0	1	0	0	0	0	1	0	0	0	0	0	0	0
67	M	Other	Other	80	54	121	36.3889	100	4.4	13	67	20	1.4	1.6	17.9	24	19	138	4.1	7.44	109	180	4	36	15	1	0	1	0	0	0	5	0	0	1	0	1	0	0	0	0	1	0	0	0	0	0	0	0
67	M	White	Medicare	65	62	116	36.4444	100	13.1	11.9	141	36	0.9	1.3	13.8	14	26	135	4.1	7.43	106	99	2	27	15	1	0	0	1	0	0	3	1	0	1	1	0	0	0	0	0	1	0	0	0	0	1	0	0
79	M	White	Medicare	75	50	153	36.6667	95	16	12.8	427	40	0.8	1.6	17.8	27	32	143	4.7	7.22	97	164	9	47	15	1	0	0	1	0	1	0	1	0	1	0	0	0	0	0	0	0	0	0	0	0	0	0	0
63	M	White	Other	87	58	108	36.5556	100	10.7	12.8	211	36	0.7	1.6	17.1	15	26	131	3.8	7.37	97	198	3	28	15	1	0	0	0	0	1	3	0	0	1	1	0	0	0	0	0	1	0	0	0	0	1	0	0
77	M	White	Medicare	97	57	115	36.4444	100	13.9	15.7	98	24.5	1	1.2	13.2	25	20	135	3.6	7.2	107	194	7	69	3	1	0	1	1	1	0	9	1	1	1	0	1	0	0	0	0	1	0	0	0	0	1	0	0
67	F	White	Other	80	65	100	35.3333	100	23.4	11.7	205	17	0.3	1.5	16.7	3	21	121	3.9	7.43	97	171	1	60	15	1	0	1	0	0	0	5	1	0	1	1	0	0	0	0	0	1	0	0	0	0	1	0	0
65	M	White	Medicare	74	46	120	38.2222	98	15.2	15.5	188	32.8	1.4	1.1	12.8	18	30	144	3.6	7.63	107	246	3	38	15	1	0	0	0	1	0	4	0	0	1	1	0	0	0	0	0	0	0	0	0	0	0	0	0
50	F	White	Medicaid	65	45	89	36.6667	96	5.9	13.2	176	41.3	0.8	1	10.7	12	27	138	3.8	7.42	100	109	3	22	15	1	0	0	1	0	0	1	0	0	1	1	0	0	0	0	0	0	0	0	0	0	1	0	0
56	F	White	Medicare	94	61	118	35.5556	100	11.5	13.4	281	39	0.8	1.2	14.3	18	26	143	3.9	7.48	106	94	3	26	15	1	0	0	0	0	1	0	0	0	1	0	0	0	0	0	0	1	0	0	0	0	0	0	0
73	F	Other	Other	112	37	110	37.0556	99	15.5	14.1	110	26	0.7	1.5	16.4	17	17	131	3.6	7.46	106	194	5	48	15	1	0	0	1	1	0	4	0	0	1	0	0	0	0	0	0	1	0	0	0	0	1	0	0
64	M	White	Medicare	76	46	99	36.8889	99	16.1	13.1	142	38	0.7	1.3	14.3	8	26	135	4	7.38	104	159	1	31	15	1	0	0	0	0	0	2	0	0	1	1	0	0	0	0	0	1	0	0	0	0	0	0	0
49	M	Other	Other	78	50	110	36.3889	100	9.4	11.9	92	29	0.7	1.3	14.4	13	24	136	4.3	7.46	107	172	2	28	15	1	0	1	0	0	0	3	0	0	1	1	0	1	0	0	0	1	0	0	0	0	0	0	0
57	F	White	Other	76	49	105	36.3	90	13.1	14.3	203	25	1	1.6	17.8	15	21	134	4.6	7.36	107	185	4	29	15	1	0	0	1	1	0	1	0	0	1	0	0	1	0	0	0	1	0	0	0	0	1	0	0
64	M	White	Other	83	56	104	36.6667	96	10	13.5	54	28	1.1	2	21.9	10	23	133	6.2	7.41	105	220	2	37	15	1	0	0	1	0	1	5	0	1	1	1	0	0	1	0	0	1	0	0	0	0	0	0	0
58	M	White	Medicaid	83	67	124	35.7	100	17.9	14.3	251	42	1.1	1.4	16.1	12	22	138	3.5	7.45	104	131	2	22	15	1	0	0	1	0	1	5	1	0	1	1	0	0	0	0	0	0	0	0	0	0	1	0	0
73	M	Other	Other	85	52	99	35.3	100	10.7	13.9	149	37	1.3	1.7	18.5	16	24	141	3.8	7.37	112	46	6	44	15	1	0	0	1	1	0	7	1	0	1	0	1	0	0	0	0	1	0	0	0	0	1	0	0
52	M	White	Other	94	54	108	36.3	99	18.3	15.1	242	22	2.7	1.5	16	35	21	137	7.4	7.33	115	168	6	57	15	1	0	1	1	1	1	9	1	1	1	1	0	0	1	1	0	1	1	1	0	0	1	0	0
69	M	Other	Medicare	74	51	89	36.5556	100	15.5	12.7	150	30	0.8	1.5	16.2	15	23	136	6.9	7.38	106	248	2	36	15	1	0	0	0	0	0	1	1	0	1	1	0	0	0	0	0	1	0	0	0	0	0	0	0
73	M	Other	Other	88	39	94	36.3889	100	16.7	19.2	263	24	1	1.3	14.1	9	20	133	3.6	7.43	110	154	5	42	15	1	0	0	1	0	0	3	0	0	1	0	1	0	0	0	0	1	0	0	0	0	1	0	0
56	M	Other	Other	103	80	145	35.5556	97	22	14.9	207	45.3	1.2	1	12.2	23	30	146	4.8	7.2	106	311	5	57	15	0	1	0	1	1	1	2	0	0	1	1	0	0	0	0	0	1	0	0	0	0	1	0	0
80	M	White	Other	87	58	126	36.3333	100	10.7	13.2	144	23	0.8	1.7	17.7	15	27	135	5.1	7.54	107	218	1	37	15	1	0	0	0	0	1	3	1	1	1	1	0	0	0	0	0	1	0	0	0	0	1	0	0
80	M	White	Medicare	80	52	97	36.5556	100	17.8	13.5	189	21.5	1.1	1.6	16.7	25	16	136	5.1	7.42	114	120	6	48	15	1	1	0	1	1	1	5	0	1	1	0	1	0	0	1	0	1	1	0	0	0	1	0	0
76	M	White	Other	78	56	115	35.3889	98	8.7	12.7	132	27.7	0.9	1.3	13.8	18	23	134	4.3	7.35	110	218	2	41	15	1	0	0	1	0	0	5	1	0	1	1	0	0	0	0	0	0	0	0	0	0	1	0	0
77	M	Other	Medicare	85	65	124	34.6	100	10	13.9	92	29	1.1	1.4	15	18	23	131	5	7.49	101	179	1	31	15	1	0	0	0	0	0	3	1	0	1	1	0	0	0	0	0	1	0	0	0	0	1	0	0
70	F	White	Medicare	71	57	132	36.6	95	17.9	15.7	116	23	0.5	1.7	18.4	12	22	134	4.1	7.39	106	149	3	37	15	1	0	0	0	1	1	6	1	1	1	1	0	0	0	0	0	0	0	0	0	0	1	0	0
66	M	Other	Medicare	85	52	86	36.7778	100	5.2	13.4	71	14.5	0.8	2.2	24.1	15	24	132	5.2	7.36	103	176	1	31	15	1	0	1	0	0	1	5	1	1	1	1	0	0	0	0	0	1	0	0	0	0	1	0	0
86	F	White	Other	73	53	110	35.1	100	11.2	15.1	110	30	1.1	1.7	18.5	27	18	133	6.1	7.45	113	217	7	48	15	1	0	1	0	0	0	4	1	1	1	0	1	0	0	0	0	1	0	0	0	0	1	0	0
55	M	White	Other	83	62	121	36.6667	99	5.8	13.1	153	26.5	0.9	1.3	14.3	27	23	135	3.9	7.44	100	126	4	24	15	1	0	1	0	1	1	3	1	1	1	1	0	0	0	0	0	0	1	0	0	0	1	0	0
[truncated: 48 more rows]
[truncated: 17 more columns]
